# Supplementary material for: R2R3-MYB transcription factor GEMMA CUP-ASSOCIATED MYB1 mediates the cytokinin signal to achieve proper organ development in Marchantia polymorpha
Source: Sci Rep. 2022 Dec 7;12:21123. doi: 10.1038/s41598-022-25684-3 (PMC9729187; doi:10.1038/s41598-022-25684-3)
Supplement: Supplementary file 2 — Supplementary Tables. [file 41598_2022_25684_MOESM2_ESM.xlsx]

## Sheet: Supporting Information Table S1
Table S1. Genes upregulated by MpRRB-mediated cytokinin signaling
Mapoly ID	MpGene ID (MpTak_v6.1)	Ortholog in Arabidopsis	Description
Mapoly0001s0047	Mp1g17070	AT1G80310.1	sulfate transmembrane transporters
Mapoly0001s0048	Mp1g17080	no hits	Unknown protein
Mapoly0001s0086	Mp1g17460	no hits	Unknown protein
Mapoly0001s0152	Mp1g18140	AT5G46330.1	FLS2 | Leucine-rich receptor-like protein kinase family protein
Mapoly0001s0177	-	no hits	Unknown protein
Mapoly0001s0185	Mp1g18470	AT1G07750.1	RmlC-like cupins superfamily protein
Mapoly0001s0239	Mp1g19010	no hits	Unknown protein
Mapoly0001s0285	Mp1g19460	no hits	Unknown protein
Mapoly0001s0332	Mp1g19950	no hits	Unknown protein
Mapoly0001s0372	Mp1g20350	no hits	Unknown protein
Mapoly0001s0389	Mp1g20530	no hits	Unknown protein
Mapoly0001s0411	-	no hits	Unknown protein
Mapoly0001s0504	Mp1g21690	no hits	Unknown protein
Mapoly0002s0021	Mp1g28590	no hits	Unknown protein
Mapoly0002s0044	Mp1g28350	AT5G51640.1	YLS7, TBL17 | leaf-senescence-related protein
Mapoly0002s0076	Mp1g28020	no hits	Unknown protein
Mapoly0002s0088	Mp1g27900	no hits	Unknown protein
Mapoly0002s0175	Mp1g27030	no hits	Unknown protein
Mapoly0003s0014	Mp7g09950	no hits	Unknown protein
Mapoly0003s0030	Mp7g10120	no hits	Unknown protein
Mapoly0003s0032	-	no hits	Unknown protein
Mapoly0003s0040	Mp7g10200	no hits	Unknown protein
Mapoly0003s0074	Mp7g10550	no hits	Unknown protein
Mapoly0003s0150	Mp7g11360	no hits	Unknown protein
Mapoly0003s0163	Mp7g11490	no hits	Unknown protein
Mapoly0003s0267	Mp7g12590	no hits	Unknown protein
Mapoly0003s0287	Mp7g12790	AT1G06240.1	Unknown protein
Mapoly0004s0015	Mp3g16560	AT1G23010.1	LPR1 | Cupredoxin superfamily protein
Mapoly0004s0035	Mp3g16360	AT3G50360.1	ATCEN2, CEN1, CEN2 | centrin2
Mapoly0004s0196	Mp3g14750	no hits	Unknown protein
Mapoly0004s0205	Mp3g14660	AT5G54250.2	ATCNGC4, CNGC4, HLM1, DND2 | cyclic nucleotide-gated cation channel 4
Mapoly0004s0206	Mp3g14650	no hits	Unknown protein
Mapoly0004s0218	Mp3g14530	AT5G12480.1	CPK7 | calmodulin-domain protein kinase 7
Mapoly0004s0248	Mp3g14230	AT2G24270.4	ALDH11A3 | aldehyde dehydrogenase 11A3
Mapoly0004s0264	Mp3g14070	no hits	Unknown protein
Mapoly0005s0068	Mp1g05390	no hits	Unknown protein
Mapoly0005s0104	Mp1g05050	no hits	Unknown protein
Mapoly0005s0115	Mp1g04930	no hits	Unknown protein
Mapoly0005s0209	Mp1g03980	AT1G66200.1	ATGSR2, GSR2, GLN1;2 | glutamine synthase clone F11
Mapoly0006s0001	Mp3g05280	no hits	Unknown protein
Mapoly0006s0027	Mp3g05540	no hits	Unknown protein
Mapoly0006s0035	Mp3g05630	AT2G34570.1	MEE21 | PIN domain-like family protein
Mapoly0006s0100	Mp3g06300	no hits	Unknown protein
Mapoly0006s0160	Mp3g06920	no hits	Unknown protein
Mapoly0006s0164	-	AT3G26570.2	PHT2;1, ORF02 | phosphate transporter 2;1
Mapoly0006s0165	-	no hits	Unknown protein
Mapoly0006s0166	-	AT3G26570.1	PHT2;1, ORF02 | phosphate transporter 2;1
Mapoly0006s0203	Mp3g07290	no hits	Unknown protein
Mapoly0006s0288	Mp3g08130	no hits	Unknown protein
Mapoly0007s0023	Mp3g00260	ATMG00160.1	COX2 | cytochrome oxidase 2
Mapoly0007s0024	Mp3g00270	no hits	Unknown protein
Mapoly0007s0123	Mp3g01290	AT2G36690.1	2-oxoglutarate (2OG) and Fe(II)-dependent oxygenase superfamily protein
Mapoly0007s0148	Mp3g01560	no hits	Unknown protein
Mapoly0007s0213	Mp3g02240	AT5G24120.1	SIGE, SIG5, ATSIG5 | sigma factor E
Mapoly0007s0231	Mp3g02420	no hits	Unknown protein
Mapoly0007s0232	Mp3g02430	no hits	Unknown protein
Mapoly0007s0257	Mp3g02690	no hits	Unknown protein
Mapoly0007s0265	Mp3g02770	AT1G14350.2	FLP, MYB124 | Duplicated homeodomain-like superfamily protein
Mapoly0008s0053	Mp8g11630	no hits	Unknown protein
Mapoly0008s0131	Mp8g10910	AT4G01070.1	GT72B1, UGT72B1 | UDP-Glycosyltransferase superfamily protein
Mapoly0008s0151	Mp8g10720	no hits	Unknown protein
Mapoly0008s0163	Mp8g10600	AT3G12140.2	Emsy N Terminus (ENT)/ plant Tudor-like domains-containing protein
Mapoly0008s0169	Mp8g10530	AT1G71040.1	LPR2 | Cupredoxin superfamily protein
Mapoly0008s0183	Mp8g10390	no hits	Unknown protein
Mapoly0008s0211	-	no hits	Unknown protein
Mapoly0008s0228	Mp8g09940	AT1G04750.1	VAMP7B, VAMP721, ATVAMP721, AT VAMP7B | vesicle-associated membrane protein 721
Mapoly0008s0236	Mp8g09860	no hits	Unknown protein
Mapoly0009s0001	Mp7g13090	no hits	Unknown protein
Mapoly0009s0047	Mp7g13620	no hits	Unknown protein
Mapoly0009s0055	Mp7g13700	no hits	Unknown protein
Mapoly0009s0105	-	no hits	Unknown protein
Mapoly0009s0117	Mp7g14320	AT4G30610.1	BRS1, SCPL24 | alpha/beta-Hydrolases superfamily protein
Mapoly0009s0216	Mp7g15320	no hits	Unknown protein
Mapoly0010s0025	Mp5g24310	AT1G02335.1	GL22 | germin-like protein subfamily 2 member 2 precursor
Mapoly0010s0054	Mp5g24020	no hits	Unknown protein
Mapoly0010s0055	Mp5g24010	no hits	Unknown protein
Mapoly0010s0150	Mp5g23060	no hits	Unknown protein
Mapoly0010s0179	Mp5g22770	no hits	Unknown protein
Mapoly0010s0213	Mp5g22440	no hits	Unknown protein
Mapoly0010s0216	Mp5g22410	AT5G24180.1	Lipase class 3-related protein
Mapoly0011s0014	Mp4g10270	no hits	Unknown protein
Mapoly0011s0021	Mp4g10340	no hits	Unknown protein
Mapoly0011s0023	Mp4g10360	no hits	Unknown protein
Mapoly0011s0024	Mp4g10370	no hits	Unknown protein
Mapoly0011s0034	Mp4g10470	AT5G41610.1	ATCHX18, CHX18 | cation/H+ exchanger 18
Mapoly0011s0065	Mp4g10790	no hits	Unknown protein
Mapoly0011s0091	Mp4g11060	no hits	Unknown protein
Mapoly0011s0127	Mp4g11430	AT1G17840.1	WBC11, ABCG11, DSO, COF1, ATWBC11 | white-brown complex homolog protein 11
Mapoly0011s0181	Mp4g11960	no hits	Unknown protein
Mapoly0011s0188	Mp4g12060	no hits	Unknown protein
Mapoly0011s0196	Mp4g12140	AT4G26020.1	Unknown protein
Mapoly0011s0208	Mp4g12260	no hits	Unknown protein
Mapoly0011s0215	Mp4g12330	no hits	Unknown protein
Mapoly0012s0023	Mp8g02260	no hits	Unknown protein
Mapoly0012s0070	Mp8g02770	AT4G20990.1	ATACA4, ACA4 | alpha carbonic anhydrase 4
Mapoly0012s0078	Mp8g02850	no hits	Unknown protein
Mapoly0012s0090	Mp8g02970	no hits	Unknown protein
Mapoly0012s0099	Mp8g03060	no hits	Unknown protein
Mapoly0012s0115	Mp8g03240	no hits	Unknown protein
Mapoly0012s0123	Mp8g03320	no hits	Unknown protein
Mapoly0012s0194	Mp8g04050	no hits	Unknown protein
Mapoly0012s0205	Mp8g04160	no hits	Unknown protein
Mapoly0013s0021	Mp8g07740	AT5G23700.1	Unknown protein
Mapoly0014s0055	Mp1g11720	no hits	Unknown protein
Mapoly0014s0085	Mp1g11410	no hits	Unknown protein
Mapoly0014s0131	Mp1g10950	no hits	Unknown protein
Mapoly0014s0140	Mp1g10860	AT3G54390.1	sequence-specific DNA binding transcription factors
Mapoly0015s0057	Mp2g07710	no hits	Unknown protein
Mapoly0015s0119	Mp2g08340	no hits	Unknown protein
Mapoly0015s0124	Mp2g08390	no hits	Unknown protein
Mapoly0015s0125	Mp2g08400	AT5G12470.1	Unknown protein
Mapoly0015s0139	Mp2g08540	AT5G52200.2	phosphoprotein phosphatase inhibitors
Mapoly0015s0175	Mp2g08910	no hits	Unknown protein
Mapoly0016s0022	Mp6g09780	no hits	Unknown protein
Mapoly0016s0184	Mp6g11450	no hits	Unknown protein
Mapoly0016s0185	Mp6g11460	AT3G09930.1	GDSL-like Lipase/Acylhydrolase superfamily protein
Mapoly0016s0208	Mp6g11690	no hits	Unknown protein
Mapoly0017s0026	-	AT5G42950.1	GYF domain-containing protein
Mapoly0019s0034	Mp1g12640	no hits	Unknown protein
Mapoly0019s0123	Mp1g13530	no hits	Unknown protein
Mapoly0019s0128	Mp1g13580	AT4G16350.1	CBL6, SCABP2 | calcineurin B-like protein 6
Mapoly0019s0141	Mp1g13710	no hits	Unknown protein
Mapoly0020s0038	Mp4g22680	AT1G08090.1	ATNRT2:1, NRT2, NRT2;1AT, ACH1, LIN1, ATNRT2.1, NRT2.1, NRT2:1 | nitrate transporter 2:1
Mapoly0020s0040	Mp4g22700	AT1G08090.1	ATNRT2:1, NRT2, NRT2;1AT, ACH1, LIN1, ATNRT2.1, NRT2.1, NRT2:1 | nitrate transporter 2:1
Mapoly0020s0043	Mp4g22800	AT1G08090.1	ATNRT2:1, NRT2, NRT2;1AT, ACH1, LIN1, ATNRT2.1, NRT2.1, NRT2:1 | nitrate transporter 2:1
Mapoly0020s0044	Mp4g22810	AT1G08090.1	ATNRT2:1, NRT2, NRT2;1AT, ACH1, LIN1, ATNRT2.1, NRT2.1, NRT2:1 | nitrate transporter 2:1
Mapoly0020s0045	Mp4g22830	AT1G08090.1	ATNRT2:1, NRT2, NRT2;1AT, ACH1, LIN1, ATNRT2.1, NRT2.1, NRT2:1 | nitrate transporter 2:1
Mapoly0020s0046	Mp4g22840	AT1G08090.1	ATNRT2:1, NRT2, NRT2;1AT, ACH1, LIN1, ATNRT2.1, NRT2.1, NRT2:1 | nitrate transporter 2:1
Mapoly0020s0047	Mp4g22850	AT5G50200.1	WR3, ATNRT3.1, NRT3.1 | nitrate transmembrane transporters
Mapoly0020s0118	Mp4g23550	no hits	Unknown protein
Mapoly0021s0090	Mp2g06350	no hits	Unknown protein
Mapoly0021s0104	Mp2g06490	AT4G34950.1	Major facilitator superfamily protein
Mapoly0022s0033	-	no hits	Unknown protein
Mapoly0022s0047	Mp3g04820	no hits	Unknown protein
Mapoly0022s0137	Mp3g03940	no hits	Unknown protein
Mapoly0022s0174	Mp3g03580	AT4G08570.1	Heavy metal transport/detoxification superfamily protein
Mapoly0022s0176	Mp3g03560	AT3G56891.1	Heavy metal transport/detoxification superfamily protein
Mapoly0022s0177	Mp3g03550	no hits	Unknown protein
Mapoly0023s0006	Mp2g10360	no hits	Unknown protein
Mapoly0023s0013	Mp2g10440	no hits	Unknown protein
Mapoly0023s0052	Mp2g10860	AT1G77760.1	NIA1, GNR1, NR1 | nitrate reductase 1
Mapoly0023s0119	Mp2g11530	AT5G19220.1	ADG2, APL1 | ADP glucose pyrophosphorylase large subunit 1
Mapoly0023s0126	Mp2g11600	no hits	Unknown protein
Mapoly0024s0026	Mp3g22480	no hits	Unknown protein
Mapoly0024s0036	Mp3g22580	no hits	Unknown protein
Mapoly0024s0039	Mp3g22610	no hits	Unknown protein
Mapoly0024s0113	Mp3g23370	no hits	Unknown protein
Mapoly0024s0132	Mp3g23560	no hits	Unknown protein
Mapoly0025s0018	Mp2g26660	AT1G69510.2	cAMP-regulated phosphoprotein 19-related protein
Mapoly0025s0038	Mp2g26460	AT4G13230.1	Late embryogenesis abundant protein (LEA) family protein
Mapoly0025s0039	Mp2g26450	AT5G44310.2	Late embryogenesis abundant protein (LEA) family protein
Mapoly0025s0040	Mp2g26440	no hits	Unknown protein
Mapoly0025s0042	Mp2g26410	no hits	Unknown protein
Mapoly0025s0043	-	no hits	Unknown protein
Mapoly0025s0061	Mp2g26230	no hits	Unknown protein
Mapoly0025s0087	Mp2g25920	no hits	Unknown protein
Mapoly0025s0093	Mp2g25850	no hits	Unknown protein
Mapoly0025s0119	-	no hits	Unknown protein
Mapoly0025s0121	Mp2g25570	no hits	Unknown protein
Mapoly0026s0017	Mp2g13540	no hits	Unknown protein
Mapoly0026s0025	Mp2g13460	AT1G29930.1	CAB1, AB140, CAB140, LHCB1.3 | chlorophyll A/B binding protein 1
Mapoly0026s0071	Mp2g13010	AT4G20070.1	ATAAH, AAH | allantoate amidohydrolase
Mapoly0026s0078	Mp2g12940	AT5G33280.1	Voltage-gated chloride channel family protein
Mapoly0026s0104	Mp2g12670	no hits	Unknown protein
Mapoly0026s0109	Mp2g12620	no hits	Unknown protein
Mapoly0026s0120	Mp2g12510	no hits	Unknown protein
Mapoly0026s0149	Mp2g12210	AT3G57270.1	BG1 | beta-1,3-glucanase 1
Mapoly0027s0015	-	no hits	Unknown protein
Mapoly0027s0046	Mp5g05810	no hits	Unknown protein
Mapoly0027s0047	Mp5g05800	no hits	Unknown protein
Mapoly0027s0052	Mp5g05730	AT5G46900.1	Bifunctional inhibitor/lipid-transfer protein/seed storage 2S albumin superfamily protein
Mapoly0027s0057	Mp5g05680	AT3G55550.1	Concanavalin A-like lectin protein kinase family protein
Mapoly0027s0091	Mp5g05350	no hits	Unknown protein
Mapoly0027s0114	Mp5g05120	AT5G44310.2	Late embryogenesis abundant protein (LEA) family protein
Mapoly0027s0153	Mp5g04740	no hits	Unknown protein
Mapoly0027s0154	Mp5g04730	no hits	Unknown protein
Mapoly0027s0161	-	no hits	Unknown protein
Mapoly0027s0162	-	no hits	Unknown protein
Mapoly0027s0163	-	no hits	Unknown protein
Mapoly0027s0165	-	no hits	Unknown protein
Mapoly0027s0171	-	no hits	Unknown protein
Mapoly0027s0172	-	no hits	Unknown protein
Mapoly0027s0179	Mp5g04470	no hits	Unknown protein
Mapoly0028s0061	Mp2g00900	no hits	Unknown protein
Mapoly0028s0081	Mp2g00700	no hits	Unknown protein
Mapoly0028s0089	Mp2g00620	AT5G23860.2	TUB8 | tubulin beta 8
Mapoly0028s0129	Mp2g00220	no hits	Unknown protein
Mapoly0028s0146	Mp2g00040	AT1G06330.1	Heavy metal transport/detoxification superfamily protein
Mapoly0029s0058	Mp1g01880	AT5G62720.1	Integral membrane HPP family protein
Mapoly0029s0106	Mp1g01420	no hits	Unknown protein
Mapoly0029s0149	Mp1g00970	AT1G09310.1	Unknown protein
Mapoly0030s0001	Mp8g16660	no hits	Unknown protein
Mapoly0030s0037	Mp8g17040	no hits	Unknown protein
Mapoly0030s0042	Mp8g17090	no hits	Unknown protein
Mapoly0030s0112	Mp8g17780	AT3G13320.1	CAX2, atcax2 | cation exchanger 2
Mapoly0031s0002	Mp2g03410	AT3G11740.1	Unknown protein
Mapoly0031s0020	Mp2g03640	AT3G05950.1	RmlC-like cupins superfamily protein
Mapoly0031s0021	Mp2g03650	AT5G24090.1	ATCHIA, CHIA | chitinase A
Mapoly0031s0048	Mp2g03920	no hits	Unknown protein
Mapoly0031s0051	Mp2g03950	no hits	Unknown protein
Mapoly0031s0054	Mp2g03980	AT4G10950.1	SGNH hydrolase-type esterase superfamily protein
Mapoly0031s0107	Mp2g04520	no hits	Unknown protein
Mapoly0031s0121	Mp2g04660	no hits	Unknown protein
Mapoly0031s0159	Mp2g05050	no hits	Unknown protein
Mapoly0031s0191	Mp2g05370	no hits	Unknown protein
Mapoly0032s0002	Mp5g13080	AT4G19490.2	ATVPS54, VPS54 | VPS54
Mapoly0032s0063	Mp5g13730	AT3G06140.1	RING/U-box superfamily protein
Mapoly0032s0084	Mp5g13940	no hits	Unknown protein
Mapoly0032s0134	Mp5g14410	AT5G52090.1	P-loop containing nucleoside triphosphate hydrolases superfamily protein
Mapoly0033s0007	Mp1g16530	no hits	Unknown protein
Mapoly0033s0047	Mp1g16130	no hits	Unknown protein
Mapoly0033s0058	Mp1g16020	no hits	Unknown protein
Mapoly0033s0103	Mp1g15580	no hits	Unknown protein
Mapoly0033s0107	-	no hits	Unknown protein
Mapoly0033s0139	-	no hits	Unknown protein
Mapoly0034s0030	Mp6g04870	no hits	Unknown protein
Mapoly0034s0034	Mp6g04830	AT3G49690.1	RAX3, MYB84, ATMYB84 | myb domain protein 84, MpGCAM1
Mapoly0034s0064	Mp6g04520	no hits	Unknown protein
Mapoly0034s0070	Mp6g04490	no hits	Unknown protein
Mapoly0034s0071	Mp6g04480	AT4G27030.1	FAD4, FADA | fatty acid desaturase A
Mapoly0034s0095	Mp6g04250	no hits	Unknown protein
Mapoly0034s0137	Mp6g03810	no hits	Unknown protein
Mapoly0035s0002	Mp6g02210	AT2G31820.1	Ankyrin repeat family protein
Mapoly0035s0009	Mp6g02220	AT3G12360.1	ITN1 | Ankyrin repeat family protein
Mapoly0035s0032	Mp6g02470	no hits	Unknown protein
Mapoly0035s0054	Mp6g02670	AT2G02450.1	ANAC034, ANAC035, LOV1, NAC035 | NAC domain containing protein 35
Mapoly0035s0093	Mp6g03130	no hits	Unknown protein
Mapoly0035s0094	Mp6g03140	no hits	Unknown protein
Mapoly0035s0124	Mp6g03440	no hits	Unknown protein
Mapoly0035s0141	Mp6g03620	no hits	Unknown protein
Mapoly0036s0013	Mp1g07670	no hits	Unknown protein
Mapoly0036s0014	Mp1g07680	no hits	Unknown protein
Mapoly0036s0062	Mp1g08180	AT3G53000.1	AtPP2-A15, PP2-A15 | phloem protein 2-A15
Mapoly0036s0065	-	AT3G19690.1	CAP (Cysteine-rich secretory proteins, Antigen 5, and Pathogenesis-related 1 protein) superfamily protein
Mapoly0036s0078	Mp1g08350	no hits	Unknown protein
Mapoly0037s0004	Mp3g11930	no hits	Unknown protein
Mapoly0037s0044	Mp3g11530	no hits	Unknown protein
Mapoly0037s0058	Mp3g11390	no hits	Unknown protein
Mapoly0037s0080	Mp3g11170	no hits	Unknown protein
Mapoly0037s0085	Mp3g11120	no hits	Unknown protein
Mapoly0037s0116	Mp3g10800	no hits	Unknown protein
Mapoly0037s0145	Mp3g10510	AT5G24000.1	Unknown protein
Mapoly0038s0025	Mp6g18160	AT5G56300.1	GAMT2 | gibberellic acid methyltransferase 2
Mapoly0038s0029	Mp6g18200	AT1G10760.1	SEX1, SOP1, SOP, GWD1, GWD | Pyruvate phosphate dikinase, PEP/pyruvate binding domain
Mapoly0038s0110	Mp6g19000	AT4G10500.1	2-oxoglutarate (2OG) and Fe(II)-dependent oxygenase superfamily protein
Mapoly0039s0057	Mp3g17370	AT5G40960.1	Unknown protein
Mapoly0040s0019	Mp2g21960	AT5G48930.1	HCT | hydroxycinnamoyl-CoA shikimate/quinate hydroxycinnamoyl transferase
Mapoly0040s0033	Mp2g21820	no hits	Unknown protein
Mapoly0040s0036	Mp2g21790	no hits	Unknown protein
Mapoly0040s0046	Mp2g21680	no hits	Unknown protein
Mapoly0040s0048	Mp2g21660	no hits	Unknown protein
Mapoly0040s0066	Mp2g21480	no hits	Unknown protein
Mapoly0040s0068	Mp2g21460	AT5G26330.1	Cupredoxin superfamily protein
Mapoly0040s0086	Mp2g21280	no hits	Unknown protein
Mapoly0040s0088	Mp2g21260	no hits	Unknown protein
Mapoly0040s0105	Mp2g21090	AT5G54160.1	ATOMT1, OMT1 | O-methyltransferase 1
Mapoly0040s0109	Mp2g21030	AT4G10770.1	ATOPT7, OPT7 | oligopeptide transporter 7
Mapoly0041s0004	Mp4g17220	no hits	Unknown protein
Mapoly0041s0008	Mp4g17260	no hits	Unknown protein
Mapoly0041s0016	Mp4g17340	AT1G16820.1	vacuolar ATP synthase catalytic subunit-related / V-ATPase-related / vacuolar proton pump-related
Mapoly0041s0136	Mp4g18550	AT4G14690.1	ELIP2 | Chlorophyll A-B binding family protein
Mapoly0042s0016	Mp2g13870	AT1G75040.1	PR5, PR-5 | pathogenesis-related gene 5
Mapoly0042s0077	Mp2g14550	AT3G57270.1	BG1 | beta-1,3-glucanase 1
Mapoly0042s0094	-	AT3G57270.1	BG1 | beta-1,3-glucanase 1
Mapoly0042s0110	Mp2g14880	no hits	Unknown protein
Mapoly0042s0120	Mp2g14970	AT2G33570.1	Unknown protein
Mapoly0043s0015	Mp1g06230	no hits	Unknown protein
Mapoly0043s0037	Mp1g06450	no hits	Unknown protein
Mapoly0043s0059	-	no hits	Unknown protein
Mapoly0043s0075	Mp1g06830	AT1G05260.1	RCI3, RCI3A | Peroxidase superfamily protein
Mapoly0043s0092	Mp1g07010	no hits	Unknown protein
Mapoly0044s0057	Mp4g04160	no hits	Unknown protein
Mapoly0044s0072	Mp4g04010	ATCG00150.1	ATPI | ATPase, F0 complex, subunit A protein
Mapoly0044s0078	-	no hits	Unknown protein
Mapoly0045s0006	Mp6g20580	no hits	Unknown protein
Mapoly0045s0018	Mp6g20460	AT5G15090.2	VDAC3 | voltage dependent anion channel 3
Mapoly0045s0038	-	no hits	Unknown protein
Mapoly0045s0093	Mp6g19700	no hits	Unknown protein
Mapoly0045s0123	Mp6g19400	no hits	Unknown protein
Mapoly0045s0128	Mp6g19350	AT5G48930.1	HCT | hydroxycinnamoyl-CoA shikimate/quinate hydroxycinnamoyl transferase
Mapoly0045s0154	Mp6g19090	no hits	Unknown protein
Mapoly0046s0018	Mp7g01060	no hits	Unknown protein
Mapoly0046s0023	Mp7g01010	AT4G24450.1	GWD3, PWD, ATGWD2 | phosphoglucan, water dikinase
Mapoly0046s0075	Mp7g00500	no hits	Unknown protein
Mapoly0046s0094	Mp7g00300	no hits	Unknown protein
Mapoly0046s0098	Mp7g00260	no hits	Unknown protein
Mapoly0047s0005	Mp6g13530	AT4G37530.2	Peroxidase superfamily protein
Mapoly0047s0076	Mp6g14220	no hits	Unknown protein
Mapoly0047s0082	Mp6g14280	no hits	Unknown protein
Mapoly0047s0123	Mp6g14690	no hits	Unknown protein
Mapoly0048s0009	Mp5g10630	no hits	Unknown protein
Mapoly0048s0013	Mp5g10590	no hits	Unknown protein
Mapoly0048s0042	Mp5g10300	ATCG01100.1	NDHA | NADH dehydrogenase family protein
Mapoly0048s0071	Mp5g10000	no hits	Unknown protein
Mapoly0048s0085	Mp5g09860	AT5G55110.1	Stigma-specific Stig1 family protein
Mapoly0048s0086	Mp5g09850	AT5G55110.1	Stigma-specific Stig1 family protein
Mapoly0048s0105	-	no hits	Unknown protein
Mapoly0049s0025	Mp3g20100	AT3G06460.1	GNS1/SUR4 membrane protein family
Mapoly0049s0054	-	no hits	Unknown protein
Mapoly0049s0116	Mp3g19180	no hits	Unknown protein
Mapoly0050s0003	Mp3g12000	no hits	Unknown protein
Mapoly0050s0022	Mp3g12170	no hits	Unknown protein
Mapoly0050s0060	Mp3g12670	AT5G10580.1	Unknown protein
Mapoly0050s0129	Mp3g13370	AT2G37680.1	Vacuolar import/degradation protein Vid24
Mapoly0051s0081	Mp7g17440	no hits	Unknown protein
Mapoly0052s0069	Mp6g01350	no hits	Unknown protein
Mapoly0052s0088	Mp6g01170	no hits	Unknown protein
Mapoly0052s0115	Mp6g00850	no hits	Unknown protein
Mapoly0052s0133	Mp6g00670	no hits	Unknown protein
Mapoly0053s0019	Mp6g07040	no hits	Unknown protein
Mapoly0053s0028	Mp6g07140	no hits	Unknown protein
Mapoly0053s0070	Mp6g07560	no hits	Unknown protein
Mapoly0053s0108	Mp6g07950	AT1G73590.1	PIN1, ATPIN1 | Auxin efflux carrier family protein, MpPIN3
Mapoly0054s0021	Mp4g15560	AT2G16910.1	AMS | basic helix-loop-helix (bHLH) DNA-binding superfamily protein
Mapoly0054s0096	Mp4g16300	AT5G50200.1	WR3, ATNRT3.1, NRT3.1 | nitrate transmembrane transporters
Mapoly0054s0097	Mp4g16310	no hits	Unknown protein
Mapoly0054s0098	Mp4g16320	AT5G60770.1	ATNRT2.4, NRT2.4 | nitrate transporter 2.4
Mapoly0054s0141	Mp4g16740	AT1G05260.1	RCI3, RCI3A | Peroxidase superfamily protein
Mapoly0055s0002	Mp2g20470	no hits	Unknown protein
Mapoly0055s0035	-	no hits	Unknown protein
Mapoly0056s0006	Mp6g14950	no hits	Unknown protein
Mapoly0056s0068	Mp6g15560	AT5G16570.1	GLN1;4 | glutamine synthetase 1;4
Mapoly0056s0116	Mp6g16040	AT3G52590.1	UBQ1, EMB2167, ERD16, HAP4 | ubiquitin extension protein 1
Mapoly0056s0119	Mp6g16070	no hits	Unknown protein
Mapoly0057s0016	Mp7g06510	AT1G63940.2	MDAR6 | monodehydroascorbate reductase 6
Mapoly0057s0045	Mp7g06260	no hits	Unknown protein
Mapoly0058s0057	Mp5g20770	no hits	Unknown protein
Mapoly0058s0096	Mp5g21140	no hits	Unknown protein
Mapoly0058s0100	Mp5g21180	AT5G37560.1	RING/U-box superfamily protein
Mapoly0058s0120	-	AT4G08980.5	FBW2 | F-BOX WITH WD-40 2
Mapoly0059s0009	Mp6g13410	AT2G01905.1	CYCJ18 | cyclin J18
Mapoly0059s0011	Mp6g13390	no hits	Unknown protein
Mapoly0059s0045	Mp6g13040	no hits	Unknown protein
Mapoly0059s0069	Mp6g12790	no hits	Unknown protein
Mapoly0059s0102	Mp6g12440	AT5G18680.1	AtTLP11, TLP11 | tubby like protein 11
Mapoly0060s0021	Mp6g08980	no hits	Unknown protein
Mapoly0060s0070	Mp6g08510	no hits	Unknown protein
Mapoly0060s0073	Mp6g08480	no hits	Unknown protein
Mapoly0060s0090	Mp6g08310	AT4G13510.1	AMT1;1, ATAMT1, ATAMT1;1 | ammonium transporter 1;1
Mapoly0061s0027	Mp1g24980	no hits	Unknown protein
Mapoly0061s0041	Mp1g24800	AT4G25000.1	ATAMY1, AMY1 | alpha-amylase-like
Mapoly0061s0067	Mp1g24550	no hits	Unknown protein
Mapoly0062s0014	Mp7g05110	no hits	Unknown protein
Mapoly0062s0019	Mp7g05070	no hits	Unknown protein
Mapoly0062s0023	Mp7g05030	no hits	Unknown protein
Mapoly0062s0035	Mp7g04910	no hits	Unknown protein
Mapoly0062s0040	Mp7g04860	no hits	Unknown protein
Mapoly0062s0048	Mp7g04780	no hits	Unknown protein
Mapoly0062s0050	Mp7g04760	no hits	Unknown protein
Mapoly0063s0046	Mp8g08730	no hits	Unknown protein
Mapoly0063s0074	Mp8g08440	AT1G08080.1	ATACA7, ACA7 | alpha carbonic anhydrase 7
Mapoly0063s0089	Mp8g08290	AT4G29170.2	ATMND1 | Mnd1 family protein
Mapoly0064s0014	Mp8g01860	AT1G15780.1	Unknown protein
Mapoly0064s0020	Mp8g01800	no hits	Unknown protein
Mapoly0064s0036	-	no hits	Unknown protein
Mapoly0064s0041	Mp8g01580	no hits	Unknown protein
Mapoly0064s0053	Mp8g01440	no hits	Unknown protein
Mapoly0066s0047	Mp4g00960	AT5G61820.1	Unknown protein
Mapoly0066s0054	Mp4g00890	no hits	Unknown protein
Mapoly0067s0065	Mp7g19130	no hits	Unknown protein
Mapoly0067s0077	Mp7g19010	no hits	Unknown protein
Mapoly0068s0004	Mp7g08500	no hits	Unknown protein
Mapoly0068s0006	Mp7g08520	no hits	Unknown protein
Mapoly0068s0072	-	AT5G11620.1	SWIM zinc finger family protein / mitogen-activated protein kinase kinase kinase (MAPKKK)-related
Mapoly0068s0075	Mp7g09220	no hits	Unknown protein
Mapoly0068s0082	Mp7g09290	no hits	Unknown protein
Mapoly0068s0087	Mp7g09340	AT3G27690.1	LHCB2.4, LHCB2.3, LHCB2 | photosystem II light harvesting complex gene 2.3
Mapoly0068s0093	-	no hits	Unknown protein
Mapoly0069s0055	Mp2g24060	no hits	Unknown protein
Mapoly0070s0020	Mp4g14610	no hits	Unknown protein
Mapoly0070s0068	Mp4g14140	AT2G37040.1	PAL1, ATPAL1 | PHE ammonia lyase 1
Mapoly0071s0021	Mp5g15890	no hits	Unknown protein
Mapoly0071s0033	Mp5g15770	AT2G13610.1	ABC-2 type transporter family protein
Mapoly0071s0036	Mp5g15740	AT1G23890.1	NHL domain-containing protein
Mapoly0071s0108	Mp5g15020	AT4G29680.1	Alkaline-phosphatase-like family protein
Mapoly0071s0113	Mp5g14980	no hits	Unknown protein
Mapoly0071s0121	Mp5g14830	AT5G63040.1	Unknown protein
Mapoly0072s0013	Mp2g23180	AT1G26360.1	ATMES13, MES13 | methyl esterase 13
Mapoly0072s0014	Mp2g23170	AT3G29770.1	ATMES11, MES11 | methyl esterase 11
Mapoly0072s0038	Mp2g22930	no hits	Unknown protein
Mapoly0072s0069	Mp2g22620	no hits	Unknown protein
Mapoly0072s0093	Mp2g22340	no hits	Unknown protein
Mapoly0073s0045	Mp5g18980	no hits	Unknown protein
Mapoly0073s0085	Mp5g18550	no hits	Unknown protein
Mapoly0074s0085	Mp7g03110	no hits	Unknown protein
Mapoly0074s0086	Mp7g03100	no hits	Unknown protein
Mapoly0074s0090	Mp7g03060	no hits	Unknown protein
Mapoly0075s0061	Mp2g03000	no hits	Unknown protein
Mapoly0076s0029	Mp7g07650	no hits	Unknown protein
Mapoly0076s0061	Mp7g07330	no hits	Unknown protein
Mapoly0076s0062	Mp7g07320	no hits	Unknown protein
Mapoly0076s0070	Mp7g07240	no hits	Unknown protein
Mapoly0076s0071	Mp7g07230	no hits	Unknown protein
Mapoly0077s0008	Mp8g00670	no hits	Unknown protein
Mapoly0077s0033	Mp8g00360	AT3G54840.2	ARA6, RABF1 | Ras-related small GTP-binding family protein
Mapoly0077s0066	Mp8g00020	AT4G23560.1	AtGH9B15, GH9B15 | glycosyl hydrolase 9B15
Mapoly0080s0047	Mp4g02520	no hits	Unknown protein
Mapoly0080s0060	Mp4g02380	no hits	Unknown protein
Mapoly0080s0079	Mp4g02200	no hits	Unknown protein
Mapoly0080s0091	Mp4g02080	no hits	Unknown protein
Mapoly0080s0094	Mp4g02050	no hits	Unknown protein
Mapoly0081s0029	Mp8g05280	AT1G64780.1	ATAMT1;2, AMT1;2 | ammonium transporter 1;2
Mapoly0081s0042	Mp8g05410	AT3G04820.1	Pseudouridine synthase family protein
Mapoly0081s0044	Mp8g05430	no hits	Unknown protein
Mapoly0081s0067	Mp8g05660	no hits	Unknown protein
Mapoly0082s0027	Mp2g15290	AT3G56360.1	Unknown protein
Mapoly0083s0048	Mp8g12720	no hits	Unknown protein
Mapoly0083s0068	Mp8g12520	no hits	Unknown protein
Mapoly0085s0023	Mp3g10040	no hits	Unknown protein
Mapoly0085s0038	Mp3g09880	AT3G54140.1	ATPTR1, PTR1 | peptide transporter 1
Mapoly0085s0098	-	AT5G37600.1	ATGSR1, GLN1;1, GSR 1, ATGLN1;1 | glutamine synthase clone R1
Mapoly0085s0099	-	AT1G66200.1	ATGSR2, GSR2, GLN1;2 | glutamine synthase clone F11
Mapoly0086s0078	Mp5g08780	AT1G07370.1	PCNA1, ATPCNA1 | proliferating cellular nuclear antigen 1
Mapoly0087s0043	Mp4g05470	AT5G17230.3	PSY | PHYTOENE SYNTHASE
Mapoly0087s0084	Mp4g05050	AT4G23160.1	CRK8 | cysteine-rich RLK (RECEPTOR-like protein kinase) 8
Mapoly0088s0005	Mp7g02820	no hits	Unknown protein
Mapoly0088s0052	Mp7g02340	no hits	Unknown protein
Mapoly0088s0058	Mp7g02290	AT5G19550.1	ASP2, AAT2 | aspartate aminotransferase 2
Mapoly0089s0030	Mp3g21860	no hits	Unknown protein
Mapoly0089s0059	Mp3g21570	no hits	Unknown protein
Mapoly0089s0065	Mp3g21510	no hits	Unknown protein
Mapoly0090s0002	Mp4g22280	AT1G75490.1	Integrase-type DNA-binding superfamily protein
Mapoly0090s0004	Mp4g22260	no hits	Unknown protein
Mapoly0090s0011	Mp4g22180	AT2G03090.1	ATEXPA15, EXP15, ATEXP15, ATHEXP ALPHA 1.3, EXPA15 | expansin A15
Mapoly0090s0022	Mp4g22080	no hits	Unknown protein
Mapoly0090s0024	Mp4g21980	AT5G13930.1	CHS, TT4, ATCHS | Chalcone and stilbene synthase family protein
Mapoly0090s0029	Mp4g21930	no hits	Unknown protein
Mapoly0090s0087	Mp4g21340	no hits	Unknown protein
Mapoly0090s0091	Mp4g21300	AT1G66230.1	MYB20, AtMYB20 | myb domain protein 20
Mapoly0091s0079	Mp6g20770	AT3G22840.1	ELIP1, ELIP | Chlorophyll A-B binding family protein
Mapoly0091s0080	Mp6g20760	AT3G22840.1	ELIP1, ELIP | Chlorophyll A-B binding family protein
Mapoly0091s0081	Mp6g20750	AT3G22840.1	ELIP1, ELIP | Chlorophyll A-B binding family protein
Mapoly0092s0059	Mp5g12470	no hits	Unknown protein
Mapoly0092s0071	Mp5g12350	AT5G13420.1	Aldolase-type TIM barrel family protein
Mapoly0093s0062	Mp5g11390	AT1G50720.1	Stigma-specific Stig1 family protein
Mapoly0093s0063	Mp5g11400	AT1G11925.1	Stigma-specific Stig1 family protein
Mapoly0094s0012	Mp2g17440	no hits	Unknown protein
Mapoly0094s0031	Mp2g17630	no hits	Unknown protein
Mapoly0094s0045	Mp2g17770	AT5G13870.1	EXGT-A4, XTH5 | xyloglucan endotransglucosylase/hydrolase 5
Mapoly0095s0020	Mp5g09400	AT5G46330.1	FLS2 | Leucine-rich receptor-like protein kinase family protein
Mapoly0095s0022	Mp5g09380	no hits	Unknown protein
Mapoly0095s0023	Mp5g09370	no hits	Unknown protein
Mapoly0095s0043	Mp5g09160	AT3G23600.1	alpha/beta-Hydrolases superfamily protein
Mapoly0096s0004	-	AT1G68100.1	IAR1 | ZIP metal ion transporter family
Mapoly0096s0027	Mp1g09740	no hits	Unknown protein
Mapoly0096s0055	Mp1g09450	no hits	Unknown protein
Mapoly0096s0057	Mp1g09430	no hits	Unknown protein
Mapoly0096s0069	Mp1g09300	AT5G26570.1	PWD, OK1, ATGWD3 | catalytics;carbohydrate kinases;phosphoglucan, water dikinases
Mapoly0097s0005	-	AT3G19690.1	CAP (Cysteine-rich secretory proteins, Antigen 5, and Pathogenesis-related 1 protein) superfamily protein
Mapoly0097s0006	-	AT3G19690.1	CAP (Cysteine-rich secretory proteins, Antigen 5, and Pathogenesis-related 1 protein) superfamily protein
Mapoly0097s0012	Mp6g06320	AT4G24180.1	TLP1, ATTLP1 | THAUMATIN-LIKE PROTEIN 1
Mapoly0098s0051	Mp4g01490	no hits	Unknown protein
Mapoly0099s0017	Mp7g01430	AT5G13700.1	ATPAO1, APAO, PAO1 | polyamine oxidase 1
Mapoly0099s0019	Mp7g01450	no hits	Unknown protein
Mapoly0099s0023	Mp7g01480	no hits	Unknown protein
Mapoly0099s0025	Mp7g01500	no hits	Unknown protein
Mapoly0100s0016	Mp3g25030	AT5G62670.1	AHA11, HA11 | H(+)-ATPase 11
Mapoly0100s0057	Mp3g25440	AT1G24020.2	MLP423 | MLP-like protein 423
Mapoly0101s0049	Mp4g21030	no hits	Unknown protein
Mapoly0101s0053	Mp4g21070	no hits	Unknown protein
Mapoly0101s0069	Mp4g21230	no hits	Unknown protein
Mapoly0103s0028	Mp1g00590	no hits	Unknown protein
Mapoly0104s0007	Mp6g00590	AT5G23060.1	CaS | calcium sensing receptor
Mapoly0104s0016	Mp6g00500	AT2G16060.1	GLB1, AHB1, ARATH GLB1, NSHB1, ATGLB1, HB1 | hemoglobin 1
Mapoly0104s0018	Mp6g00480	AT2G16060.1	GLB1, AHB1, ARATH GLB1, NSHB1, ATGLB1, HB1 | hemoglobin 1
Mapoly0104s0034	Mp6g00320	AT4G04910.1	NSF | AAA-type ATPase family protein
Mapoly0105s0041	Mp3g08760	no hits	Unknown protein
Mapoly0106s0002	Mp5g21970	AT5G57900.1	SKIP1 | SKP1 interacting partner 1
Mapoly0106s0008	Mp5g21910	no hits	Unknown protein
Mapoly0106s0033	Mp5g21660	no hits	Unknown protein
Mapoly0106s0041	Mp5g21580	AT3G19620.1	Glycosyl hydrolase family protein
Mapoly0107s0001	Mp1g28840	no hits	Unknown protein
Mapoly0107s0045	Mp1g29300	no hits	Unknown protein
Mapoly0107s0054	Mp1g29390	no hits	Unknown protein
Mapoly0107s0057	Mp1g29420	no hits	Unknown protein
Mapoly0109s0043	Mp2g17020	no hits	Unknown protein
Mapoly0110s0009	Mp8g13280	no hits	Unknown protein
Mapoly0110s0029	Mp8g13480	no hits	Unknown protein
Mapoly0110s0036	Mp8g13530	no hits	Unknown protein
Mapoly0111s0009	Mp7g16110	no hits	Unknown protein
Mapoly0112s0007	Mp4g09060	no hits	Unknown protein
Mapoly0112s0017	-	no hits	Unknown protein
Mapoly0112s0023	Mp4g09230	AT1G26360.1	ATMES13, MES13 | methyl esterase 13
Mapoly0112s0048	-	no hits	Unknown protein
Mapoly0113s0026	Mp1g02780	AT2G35810.1	Unknown protein
Mapoly0114s0008	Mp4g06500	no hits	Unknown protein
Mapoly0115s0015	Mp4g07660	no hits	Unknown protein
Mapoly0115s0041	Mp4g07400	AT1G05250.1	Peroxidase superfamily protein
Mapoly0115s0042	Mp4g07390	no hits	Unknown protein
Mapoly0115s0061	Mp4g07200	AT3G21720.1	ICL | isocitrate lyase
Mapoly0116s0010	Mp4g20080	no hits	Unknown protein
Mapoly0116s0049	Mp4g20480	AT1G80830.1	NRAMP1, PMIT1, ATNRAMP1 | natural resistance-associated macrophage protein 1
Mapoly0117s0027	Mp5g16790	no hits	Unknown protein
Mapoly0119s0028	Mp4g15050	AT5G51010.1	Rubredoxin-like superfamily protein
Mapoly0119s0051	Mp4g15270	AT4G09510.1	CINV2 | cytosolic invertase 2
Mapoly0120s0033	Mp4g08100	no hits	Unknown protein
Mapoly0120s0039	Mp4g08040	no hits	Unknown protein
Mapoly0120s0044	Mp4g07980	no hits	Unknown protein
Mapoly0120s0046	Mp4g07960	AT5G63930.1	Leucine-rich repeat protein kinase family protein
Mapoly0120s0050	Mp4g07920	AT1G17230.1	Leucine-rich receptor-like protein kinase family protein
Mapoly0122s0017	Mp2g16470	no hits	Unknown protein
Mapoly0122s0039	Mp2g16250	AT3G55550.1	Concanavalin A-like lectin protein kinase family protein
Mapoly0122s0059	Mp8g10310	no hits	Unknown protein
Mapoly0124s0005	Mp5g03180	no hits	Unknown protein
Mapoly0124s0007	Mp5g03160	no hits	Unknown protein
Mapoly0124s0014	Mp5g03090	AT3G63440.1	ATCKX6, CKX6, ATCKX7 | cytokinin oxidase/dehydrogenase 6, MpCKX1
Mapoly0125s0011	Mp4g06660	AT5G56300.1	GAMT2 | gibberellic acid methyltransferase 2
Mapoly0125s0030	Mp4g06850	no hits	Unknown protein
Mapoly0126s0001	Mp4g19930	AT3G26570.2	PHT2;1, ORF02 | phosphate transporter 2;1
Mapoly0126s0025	Mp4g19690	no hits	Unknown protein
Mapoly0127s0009	Mp5g07750	AT5G60770.1	ATNRT2.4, NRT2.4 | nitrate transporter 2.4
Mapoly0128s0011	Mp2g18960	no hits	Unknown protein
Mapoly0128s0028	Mp2g19150	no hits	Unknown protein
Mapoly0128s0030	Mp2g19170	no hits	Unknown protein
Mapoly0129s0010	Mp2g09840	no hits	Unknown protein
Mapoly0129s0041	Mp2g10170	no hits	Unknown protein
Mapoly0130s0009	Mp2g02010	no hits	Unknown protein
Mapoly0130s0047	Mp2g02400	no hits	Unknown protein
Mapoly0131s0013	Mp8g18910	AT1G24020.2	MLP423 | MLP-like protein 423
Mapoly0131s0030	Mp8g18730	AT5G60770.1	ATNRT2.4, NRT2.4 | nitrate transporter 2.4
Mapoly0132s0007	Mp4g09640	no hits	Unknown protein
Mapoly0132s0019	Mp4g09760	AT5G11330.1	FAD/NAD(P)-binding oxidoreductase family protein
Mapoly0132s0044	Mp4g10010	no hits	Unknown protein
Mapoly0132s0050	Mp4g10070	no hits	Unknown protein
Mapoly0132s0054	-	no hits	Unknown protein
Mapoly0132s0056	Mp4g10130	AT1G15960.1	NRAMP6, ATNRAMP6 | NRAMP metal ion transporter 6
Mapoly0133s0021	Mp5g03680	no hits	Unknown protein
Mapoly0133s0023	Mp5g03660	no hits	Unknown protein
Mapoly0133s0028	Mp5g03590	no hits	Unknown protein
Mapoly0133s0029	Mp5g03580	no hits	Unknown protein
Mapoly0133s0050	Mp5g03370	AT2G34660.2	MRP2, ABCC2, AtABCC2 | multidrug resistance-associated protein 2
Mapoly0134s0016	Mp5g19580	no hits	Unknown protein
Mapoly0135s0008	Mp6g12260	no hits	Unknown protein
Mapoly0135s0027	Mp6g12090	AT1G09575.1	Unknown protein
Mapoly0135s0051	Mp6g11820	AT3G20330.1	PYRB | PYRIMIDINE B
Mapoly0136s0024	Mp5g06980	no hits	Unknown protein
Mapoly0137s0023	Mp2g18580	AT5G24180.1	Lipase class 3-related protein
Mapoly0137s0025	Mp2g18560	AT5G15710.1	Galactose oxidase/kelch repeat superfamily protein
Mapoly0137s0026	Mp2g18550	no hits	Unknown protein
Mapoly0138s0018	Mp4g12810	no hits	Unknown protein
Mapoly0139s0001	Mp1g29730	no hits	Unknown protein
Mapoly0139s0017	Mp1g29580	no hits	Unknown protein
Mapoly0140s0009	Mp3g18330	no hits	Unknown protein
Mapoly0142s0002	Mp3g18930	no hits	Unknown protein
Mapoly0143s0001	Mp5g11720	AT1G72770.3	HAB1 | homology to ABI1
Mapoly0143s0010	Mp5g11820	no hits	Unknown protein
Mapoly0145s0013	Mp6g17730	AT3G05950.1	RmlC-like cupins superfamily protein
Mapoly0146s0015	Mp7g08150	AT1G67090.1	RBCS1A | ribulose bisphosphate carboxylase small chain 1A
Mapoly0146s0025	Mp7g08250	no hits	Unknown protein
Mapoly0146s0033	Mp7g08330	no hits	Unknown protein
Mapoly0147s0005	Mp5g02130	AT4G00490.1	BAM2, BMY9 | beta-amylase 2
Mapoly0147s0022	Mp5g02290	AT1G71760.2	Unknown protein
Mapoly0148s0025	Mp4g16950	no hits	Unknown protein
Mapoly0148s0028	Mp4g16920	no hits	Unknown protein
Mapoly0148s0037	Mp4g16830	no hits	Unknown protein
Mapoly0149s0003	Mp3g20370	AT3G23730.1	XTH16 | xyloglucan endotransglucosylase/hydrolase 16
Mapoly0149s0004	Mp3g20390	AT4G14130.1	XTR7, XTH15 | xyloglucan endotransglucosylase/hydrolase 15
Mapoly0149s0036	Mp3g20700	AT1G30100.1	NCED5, ATNCED5 | nine-cis-epoxycarotenoid dioxygenase 5
Mapoly0150s0010	Mp4g04860	AT4G10850.1	SWEET7, AtSWEET7 | Nodulin MtN3 family protein
Mapoly0151s0013	Mp8g14930	AT5G47450.1	ATTIP2;3, TIP2;3, DELTA-TIP3 | tonoplast intrinsic protein 2;3
Mapoly0151s0014	Mp8g14920	no hits	Unknown protein
Mapoly0151s0036	Mp8g14700	AT1G24020.2	MLP423 | MLP-like protein 423
Mapoly0153s0028	Mp1g14610	AT2G01170.1	BAT1 | bidirectional amino acid transporter 1
Mapoly0154s0006	Mp8g16580	no hits	Unknown protein
Mapoly0154s0028	Mp8g16360	no hits	Unknown protein
Mapoly0155s0024	Mp8g07930	no hits	Unknown protein
Mapoly0156s0016	Mp7g09670	no hits	Unknown protein
Mapoly0157s0026	Mp4g08520	AT5G64120.1	Peroxidase superfamily protein
Mapoly0158s0012	Mp2g09410	no hits	Unknown protein
Mapoly0158s0013	Mp2g09420	AT3G06150.1	Unknown protein
Mapoly0158s0024	Mp2g09530	no hits	Unknown protein
Mapoly0158s0029	Mp2g09580	AT5G10625.1	Unknown protein
Mapoly0158s0038	Mp2g09680	AT3G42640.1	AHA8, HA8 | H(+)-ATPase 8
Mapoly0161s0001	-	AT5G15180.1	Peroxidase superfamily protein
Mapoly0165s0005	Mp7g18450	no hits	Unknown protein
Mapoly0165s0009	Mp7g18490	no hits	Unknown protein
Mapoly0166s0020	Mp5g22260	no hits	Unknown protein
Mapoly0167s0013	Mp6g05300	no hits	Unknown protein
Mapoly0167s0018	Mp6g05350	no hits	Unknown protein
Mapoly0168s0020	Mp2g25130	AT1G16820.1	vacuolar ATP synthase catalytic subunit-related / V-ATPase-related / vacuolar proton pump-related
Mapoly0169s0026	Mp4g19180	no hits	Unknown protein
Mapoly0174s0015	Mp4g12530	no hits	Unknown protein
Mapoly0181s0004	Mp2g24930	no hits	Unknown protein
Mapoly0181s0008	Mp2g24890	AT1G18970.1	GLP4 | germin-like protein 4
Mapoly0182s0012	Mp5g17370	no hits	Unknown protein
Mapoly0182s0017	Mp5g17320	AT5G55540.1	TRN1, LOP1 | tornado 1
Mapoly0183s0004	Mp3g24720	AT2G15620.1	NIR1, NIR, ATHNIR | nitrite reductase 1
Mapoly0183s0016	Mp3g24840	no hits	Unknown protein
Mapoly0184s0002	Mp6g17480	AT1G56145.1	Leucine-rich repeat transmembrane protein kinase
Mapoly0184s0018	Mp6g17320	no hits	Unknown protein
Mapoly0186s0002	Mp8g04510	no hits	Unknown protein
Mapoly0187s0008	Mp8g15210	no hits	Unknown protein
Mapoly0189s0003	Mp5g06510	AT5G13420.1	Aldolase-type TIM barrel family protein
Mapoly0192s0015	Mp8g18450	AT2G38290.1	ATAMT2, AMT2;1, AMT2 | ammonium transporter 2
Mapoly0194s0002	-	no hits	Unknown protein
Mapoly0196s0015	Mp5g17090	AT1G05260.1	RCI3, RCI3A | Peroxidase superfamily protein
Mapoly0198s0004	Mp5g07850	AT1G05260.1	RCI3, RCI3A | Peroxidase superfamily protein
Mapoly0198s0005	Mp5g07860	no hits	Unknown protein
Mapoly0198s0016	-	AT2G21250.1	NAD(P)-linked oxidoreductase superfamily protein
Mapoly0199s0016	Mp7g06750	AT2G05100.1	LHCB2.1, LHCB2 | photosystem II light harvesting complex gene 2.1
Mapoly0199s0017	Mp7g06740	AT2G05100.1	LHCB2.1, LHCB2 | photosystem II light harvesting complex gene 2.1
Mapoly0199s0018	Mp7g06730	AT2G05100.1	LHCB2.1, LHCB2 | photosystem II light harvesting complex gene 2.1
Mapoly0203s0012	Mp3g10350	AT4G08850.2	Leucine-rich repeat receptor-like protein kinase family protein
Mapoly0207s0004	Mp2g24660	AT1G22360.1	AtUGT85A2, UGT85A2 | UDP-glucosyl transferase 85A2
Mapoly0212s0013	Mp3g03130	no hits	Unknown protein
Mapoly0213s0003	Mp8g18420	no hits	Unknown protein
Mapoly0213s0009	Mp8g18360	AT1G23010.1	LPR1 | Cupredoxin superfamily protein
Mapoly0214s0012	Mp4g13460	AT1G09390.1	GDSL-like Lipase/Acylhydrolase superfamily protein
Mapoly0216s0001	Mp8g04490	no hits	Unknown protein
Mapoly0216s0011	Mp8g04380	AT2G44350.1	ATCS, CSY4 | Citrate synthase family protein
Mapoly0217s0003	Mp8g04790	no hits	Unknown protein
Mapoly0217s0004	Mp8g04780	AT5G60770.1	ATNRT2.4, NRT2.4 | nitrate transporter 2.4
Mapoly0217s0009	Mp8g04840	AT1G23010.1	LPR1 | Cupredoxin superfamily protein
Mapoly0217s0010	Mp8g04850	no hits	Unknown protein
Mapoly0224s0009	Mp3g24650	no hits	Unknown protein
Mapoly0248s0001	Mp6g02150	no hits	Unknown protein
Mapoly0257s0001	Mp8g04340	AT4G12290.1	Copper amine oxidase family protein
Mapoly0257s0003	-	AT4G12270.1	Copper amine oxidase family protein
Mapoly0265s0002	Mp6g17510	AT1G16670.1	Protein kinase superfamily protein
Mapoly0271s0001	Mp7g01250	AT3G18490.1	Eukaryotic aspartyl protease family protein
Mapoly0278s0001	-	AT5G01750.1	Unknown protein
Mapoly0285s0002	Mp1g24830	AT5G13760.1	Plasma-membrane choline transporter family protein
Mapoly0327s0001	Mp3g08380	AT4G20140.1	GSO1 | Leucine-rich repeat transmembrane protein kinase
Mapoly0342s0001	Mp8g18650	no hits	Unknown protein
Mapoly0342s0002	Mp8g18640	no hits	Unknown protein
Mapoly0376s0002	Mp2g23350	no hits	Unknown protein
Mapoly0404s0001	Mp5g10780	AT1G08100.1	ATNRT2.2, ACH2, NRT2;2AT, NRT2.2 | nitrate transporter 2.2
Mapoly0455s0001	Mp5g12240	no hits	Unknown protein
Mapoly0629s0001	-	AT1G24190.1	SIN3, ATSIN3, SNL3 | SIN3-like 3
Mapoly0638s0001	Mp7g16620	no hits	Unknown protein
Mapoly0655s0001	-	AT4G37530.1	Peroxidase superfamily protein
Mapoly0935s0001	Mp8g13540	AT5G44310.2	Late embryogenesis abundant protein (LEA) family protein
Mapoly1171s0001	Mp8g13560	no hits	Unknown protein
Mapoly1171s0002	Mp8g13550	no hits	Unknown protein
Mapoly1233s0001	Mp8g18620	no hits	Unknown protein
Mapoly1563s0001	Mp4g22820	AT1G08090.1	ATNRT2:1, NRT2, NRT2;1AT, ACH1, LIN1, ATNRT2.1, NRT2.1, NRT2:1 | nitrate transporter 2:1
Mapoly1593s0001	Mp5g11700	no hits	Unknown protein
Mapoly1969s0001	Mp7g10110	no hits	Unknown protein
Mapoly2045s0001	Mp4g19960	no hits	Unknown protein
Mapoly2048s0001	Mp3g04550	AT2G42980.1	Eukaryotic aspartyl protease family protein
Mapoly2108s0001	Mp5g00770	AT5G49730.1	ATFRO6, FRO6 | ferric reduction oxidase 6
Mapoly2227s0001	-	AT5G12350.1	Regulator of chromosome condensation (RCC1) family with FYVE zinc finger domain
Mapoly2566s0001	-	no hits	Unknown protein
Mapoly2680s0002	Mp4g03280	no hits	Unknown protein
Mapoly2685s0001	-	no hits	Unknown protein
Mapoly2703s0001	-	no hits	Unknown protein
Mapoly2879s0001	-	no hits	Unknown protein
Mapoly3414s0001	-	AT5G16570.1	GLN1;4 | glutamine synthetase 1;4
Mapoly3941s0001	Mp5g07290	no hits	Unknown protein
Mapoly4395s0001	Mp5g16100	no hits	Unknown protein

## Sheet: Supporting Information Table S2
Table S2. Genes downregulated by MpRRB-mediated cytokinin signaling
Mapoly ID	MpGene ID (MpTak_v6.1)	Ortholog in Arabidopsis	Description
Mapoly0001s0106	Mp1g17660	AT4G00680.1	ADF8 | actin depolymerizing factor 8
Mapoly0001s0122	Mp1g17830	AT1G69500.1	CYP704B1 | cytochrome P450, family 704, subfamily B, polypeptide 1
Mapoly0001s0168	Mp1g18300	AT3G03900.1	APK3 | adenosine-5'-phosphosulfate (APS) kinase 3
Mapoly0001s0184	Mp1g18460	AT1G32250.1	Calcium-binding EF-hand family protein
Mapoly0001s0186	Mp1g18480	no hits	Unknown protein
Mapoly0001s0211	Mp1g18730	AT1G78850.1	D-mannose binding lectin protein with Apple-like carbohydrate-binding domain
Mapoly0001s0253	Mp1g19150	AT3G15730.1	PLDALPHA1, PLD | phospholipase D alpha 1
Mapoly0001s0308	Mp1g19690	no hits	Unknown protein
Mapoly0001s0448	Mp1g21140	no hits	Unknown protein
Mapoly0001s0464	Mp1g21290	no hits	Unknown protein
Mapoly0001s0475	Mp1g21400	AT5G01750.2	Unknown protein
Mapoly0001s0511	Mp1g21760	no hits	Unknown protein
Mapoly0001s0550	Mp1g22130	AT2G17840.1	ERD7 | Senescence/dehydration-associated protein-related
Mapoly0001s0559	Mp1g22210	AT2G43290.1	MSS3 | Calcium-binding EF-hand family protein
Mapoly0001s0561	Mp1g22230	no hits	Unknown protein
Mapoly0002s0005	Mp1g28750	no hits	Unknown protein
Mapoly0002s0018	-	AT4G35100.2	PIP3 | plasma membrane intrinsic protein 3
Mapoly0002s0037	Mp1g28430	no hits	Unknown protein
Mapoly0002s0099	Mp1g27790	no hits	Unknown protein
Mapoly0002s0154	Mp1g27240	AT5G19060.1	Unknown protein
Mapoly0002s0223	Mp1g26550	AT3G05880.1	RCI2A | Low temperature and salt responsive protein family
Mapoly0002s0234	Mp1g26440	AT3G28345.1	ABC transporter family protein
Mapoly0002s0292	Mp1g25840	AT1G30740.1	FAD-binding Berberine family protein
Mapoly0002s0329	Mp1g25430	no hits	Unknown protein
Mapoly0003s0070	Mp7g10510	no hits	Unknown protein
Mapoly0003s0080	Mp7g10650	no hits	Unknown protein
Mapoly0003s0091	Mp7g10760	no hits	Unknown protein
Mapoly0003s0099	Mp7g10840	no hits	Unknown protein
Mapoly0003s0104	Mp7g10900	no hits	Unknown protein
Mapoly0003s0106	Mp7g10920	no hits	Unknown protein
Mapoly0003s0118	Mp7g11040	no hits	Unknown protein
Mapoly0003s0241	Mp7g12300	AT5G15710.1	Galactose oxidase/kelch repeat superfamily protein
Mapoly0003s0255	Mp7g12470	AT3G19690.1	CAP (Cysteine-rich secretory proteins, Antigen 5, and Pathogenesis-related 1 protein) superfamily protein
Mapoly0003s0270	Mp7g12620	AT4G32400.1	EMB104, SHS1, EMB42, ATBT1 | Mitochondrial substrate carrier family protein
Mapoly0003s0308	Mp7g13000	no hits	Unknown protein
Mapoly0004s0004	Mp3g16670	no hits	Unknown protein
Mapoly0004s0027	Mp3g16440	no hits	Unknown protein
Mapoly0004s0092	Mp3g15800	AT1G05250.1	Peroxidase superfamily protein
Mapoly0004s0165	Mp3g15070	AT4G30190.1	AHA2, PMA2, HA2 | H(+)-ATPase 2
Mapoly0004s0174	Mp3g14980	AT2G04160.1	AIR3 | Subtilisin-like serine endopeptidase family protein
Mapoly0004s0200	Mp3g14710	no hits	Unknown protein
Mapoly0004s0208	Mp3g14630	no hits	Unknown protein
Mapoly0004s0258	Mp3g14130	AT3G19690.1	CAP (Cysteine-rich secretory proteins, Antigen 5, and Pathogenesis-related 1 protein) superfamily protein
Mapoly0004s0271	Mp3g14000	AT2G31050.1	Cupredoxin superfamily protein
Mapoly0004s0278	Mp3g13930	AT1G49030.1	PLAC8 family protein
Mapoly0005s0085	Mp1g05230	no hits	Unknown protein
Mapoly0005s0233	Mp1g03740	no hits	Unknown protein
Mapoly0005s0249	Mp1g03590	AT1G08280.1	Glycosyltransferase family 29 (sialyltransferase) family protein
Mapoly0006s0022	Mp3g05490	AT5G67550.1	Unknown protein
Mapoly0006s0077	Mp3g06070	AT5G66790.1	Protein kinase superfamily protein
Mapoly0006s0105	Mp3g06340	no hits	Unknown protein
Mapoly0006s0130	Mp3g06610	AT1G55020.1	LOX1, ATLOX1 | lipoxygenase 1
Mapoly0006s0208	Mp3g07340	AT1G69730.1	Wall-associated kinase family protein
Mapoly0006s0220	Mp3g07450	AT2G27040.2	AGO4 | Argonaute family protein
Mapoly0006s0243	Mp3g07670	no hits	Unknown protein
Mapoly0006s0246	Mp3g07700	AT5G62670.1	AHA11, HA11 | H(+)-ATPase 11
Mapoly0006s0300	Mp3g08260	no hits	Unknown protein
Mapoly0007s0097	Mp3g01010	no hits	Unknown protein
Mapoly0007s0215	Mp3g02260	no hits	Unknown protein
Mapoly0007s0230	Mp3g02410	no hits	Unknown protein
Mapoly0007s0241	Mp3g02520	no hits	Unknown protein
Mapoly0007s0281	Mp3g02930	AT3G50170.1	Unknown protein
Mapoly0008s0011	Mp8g12050	AT5G55290.2	ATPase, V0 complex, subunit E
Mapoly0008s0019	Mp8g11960	no hits	Unknown protein
Mapoly0008s0080	Mp8g11360	AT3G52720.1	CAH1, ATACA1, ACA1 | alpha carbonic anhydrase 1
Mapoly0008s0124	Mp8g10980	no hits	Unknown protein
Mapoly0008s0197	Mp8g10250	no hits	Unknown protein
Mapoly0008s0270	Mpzg00510	AT1G23010.1	LPR1 | Cupredoxin superfamily protein
Mapoly0009s0022	Mp7g13360	no hits	Unknown protein
Mapoly0009s0024	Mp7g13380	AT4G02430.1	SR34b, At-SR34b | RNA-binding (RRM/RBD/RNP motifs) family protein
Mapoly0009s0080	Mp7g13950	AT1G69500.1	CYP704B1 | cytochrome P450, family 704, subfamily B, polypeptide 1
Mapoly0009s0145	Mp7g14600	AT3G42660.1	transducin family protein / WD-40 repeat family protein
Mapoly0009s0175	Mp7g14900	AT1G05250.1	Peroxidase superfamily protein
Mapoly0009s0185	Mp7g15010	AT4G11290.1	Peroxidase superfamily protein
Mapoly0009s0215	Mp7g15310	no hits	Unknown protein
Mapoly0010s0005	Mp5g24530	AT5G16910.1	ATCSLD2, CSLD2 | cellulose-synthase like D2
Mapoly0010s0088	Mp5g23680	no hits	Unknown protein
Mapoly0010s0109	Mp5g23480	no hits	Unknown protein
Mapoly0010s0116	Mp5g23420	AT3G05950.1	RmlC-like cupins superfamily protein
Mapoly0010s0119	Mp5g23390	no hits	Unknown protein
Mapoly0010s0136	Mp5g23200	AT1G75630.1	AVA-P4 | vacuolar H+-pumping ATPase 16 kDa proteolipid subunit 4
Mapoly0010s0141	Mp5g23150	AT5G12030.1	AT-HSP17.6A, HSP17.6, HSP17.6A | heat shock protein 17.6A
Mapoly0011s0056	Mp4g10700	AT4G02860.1	Phenazine biosynthesis PhzC/PhzF protein
Mapoly0011s0074	Mp4g10880	no hits	Unknown protein
Mapoly0011s0166	Mp4g11810	no hits	Unknown protein
Mapoly0011s0186	Mp4g12040	AT2G47010.2	Unknown protein
Mapoly0012s0027	Mp8g02300	AT1G53210.1	sodium/calcium exchanger family protein / calcium-binding EF hand family protein
Mapoly0012s0028	Mp8g02310	AT1G53210.1	sodium/calcium exchanger family protein / calcium-binding EF hand family protein
Mapoly0012s0031	Mp8g02340	no hits	Unknown protein
Mapoly0012s0032	Mp8g02350	no hits	Unknown protein
Mapoly0012s0050	Mp8g02530	AT4G33467.1	Unknown protein
Mapoly0012s0054	-	AT5G07270.1	XBAT33 | XB3 ortholog 3 in Arabidopsis thaliana
Mapoly0012s0056	Mp8g02620	no hits	Unknown protein
Mapoly0012s0089	Mp8g02960	AT5G20040.1	ATIPT9, IPT9 | isopentenyltransferase 9, MpIPT2
Mapoly0012s0118	Mp8g03270	no hits	Unknown protein
Mapoly0012s0151	Mp8g03610	AT5G45370.1	nodulin MtN21 /EamA-like transporter family protein
Mapoly0012s0153	Mp8g03630	AT4G11050.1	AtGH9C3, GH9C3 | glycosyl hydrolase 9C3
Mapoly0013s0039	Mp8g07540	no hits	Unknown protein
Mapoly0013s0093	Mp8g06990	no hits	Unknown protein
Mapoly0013s0113	Mp8g06790	no hits	Unknown protein
Mapoly0013s0115	Mp8g06770	no hits	Unknown protein
Mapoly0013s0128	Mp8g06640	no hits	Unknown protein
Mapoly0013s0129	Mp8g06630	no hits	Unknown protein
Mapoly0013s0155	Mp8g06350	AT5G35330.3	MBD02 | methyl-CPG-binding domain protein 02
Mapoly0013s0158	Mp8g06320	no hits	Unknown protein
Mapoly0013s0164	Mp8g06260	AT3G11900.1	ANT1 | aromatic and neutral transporter 1
Mapoly0013s0167	Mp8g06230	AT5G46760.1	Basic helix-loop-helix (bHLH) DNA-binding family protein
Mapoly0014s0150	Mp1g10770	no hits	Unknown protein
Mapoly0015s0008	Mp2g07200	AT4G02780.1	GA1, ABC33, ATCPS1, CPS, CPS1 | Terpenoid cyclases/Protein prenyltransferases superfamily protein
Mapoly0015s0034	Mp2g07480	no hits	Unknown protein
Mapoly0015s0035	Mp2g07490	no hits	Unknown protein
Mapoly0015s0036	Mp2g07500	no hits	Unknown protein
Mapoly0015s0037	Mp2g07510	no hits	Unknown protein
Mapoly0015s0038	Mp2g07520	AT5G15710.1	Galactose oxidase/kelch repeat superfamily protein
Mapoly0015s0059	Mp2g07730	no hits	Unknown protein
Mapoly0015s0064	Mp2g07780	no hits	Unknown protein
Mapoly0015s0066	Mp2g07800	AT3G14440.1	NCED3, ATNCED3, STO1, SIS7 | nine-cis-epoxycarotenoid dioxygenase 3
Mapoly0015s0111	Mp2g08270	no hits	Unknown protein
Mapoly0015s0130	-	AT4G20140.1	GSO1 | Leucine-rich repeat transmembrane protein kinase
Mapoly0015s0132	Mp2g08470	AT1G27340.1	Galactose oxidase/kelch repeat superfamily protein
Mapoly0015s0133	Mp2g08480	no hits	Unknown protein
Mapoly0015s0159	Mp2g08740	AT5G24090.1	ATCHIA, CHIA | chitinase A
Mapoly0015s0187	Mp2g09020	no hits	Unknown protein
Mapoly0016s0075	Mp6g10320	no hits	Unknown protein
Mapoly0016s0082	Mp6g10400	no hits	Unknown protein
Mapoly0016s0102	Mp6g10610	no hits	Unknown protein
Mapoly0016s0117	Mp6g10780	AT5G01750.2	Unknown protein
Mapoly0016s0128	Mp6g10900	no hits	Unknown protein
Mapoly0016s0149	Mp6g11100	no hits	Unknown protein
Mapoly0016s0173	Mp6g11340	no hits	Unknown protein
Mapoly0016s0177	Mp6g11380	no hits	Unknown protein
Mapoly0016s0190	-	no hits	Unknown protein
Mapoly0019s0118	Mp1g13480	no hits	Unknown protein
Mapoly0019s0135	-	no hits	Unknown protein
Mapoly0019s0181	Mp1g14110	AT4G37900.1	Unknown protein
Mapoly0020s0006	Mp4g22360	AT1G62620.1	Flavin-binding monooxygenase family protein
Mapoly0020s0009	Mp4g22390	AT1G51940.1	protein kinase family protein / peptidoglycan-binding LysM domain-containing protein
Mapoly0020s0036	Mp4g22660	AT5G50200.1	WR3, ATNRT3.1, NRT3.1 | nitrate transmembrane transporters
Mapoly0020s0059	Mp4g22970	AT3G50360.1	ATCEN2, CEN1, CEN2 | centrin2
Mapoly0020s0081	-	AT2G03220.1	FT1, ATFUT1, ATFT1, MUR2 | fucosyltransferase 1
Mapoly0020s0085	-	no hits	Unknown protein
Mapoly0020s0101	Mp4g23380	AT2G37050.3	Leucine-rich repeat protein kinase family protein
Mapoly0020s0131	Mp4g23680	AT2G32440.2	KAO2 | ent-kaurenoic acid hydroxylase 2
Mapoly0020s0173	Mp8g04960	AT2G36970.1	UDP-Glycosyltransferase superfamily protein
Mapoly0021s0022	Mp2g05660	AT3G03050.1	CSLD3, KJK, ATCSLD3 | cellulose synthase-like D3
Mapoly0021s0041	Mp2g05850	no hits	Unknown protein
Mapoly0021s0066	Mp2g06110	AT1G31130.1	Unknown protein
Mapoly0021s0123	Mp2g06700	no hits	Unknown protein
Mapoly0021s0128	Mp2g06750	no hits	Unknown protein
Mapoly0021s0132	Mp2g06790	no hits	Unknown protein
Mapoly0021s0142	Mp2g06890	no hits	Unknown protein
Mapoly0022s0022	Mp3g05060	no hits	Unknown protein
Mapoly0022s0023	Mp3g05050	no hits	Unknown protein
Mapoly0022s0062	Mp3g04670	AT3G61050.2	NTMC2TYPE4, NTMC2T4 | Calcium-dependent lipid-binding (CaLB domain) family protein
Mapoly0022s0080	Mp3g04510	AT4G02410.1	Concanavalin A-like lectin protein kinase family protein
Mapoly0022s0082	Mp3g04490	AT1G04560.1	AWPM-19-like family protein
Mapoly0022s0129	Mp3g04020	no hits	Unknown protein
Mapoly0022s0140	Mp3g03910	no hits	Unknown protein
Mapoly0022s0172	Mp3g03600	no hits	Unknown protein
Mapoly0022s0173	Mp3g03590	no hits	Unknown protein
Mapoly0022s0175	Mp3g03570	no hits	Unknown protein
Mapoly0022s0192	Mp3g03400	AT2G26710.1	BAS1, CYP734A1, CYP72B1 | Cytochrome P450 superfamily protein
Mapoly0023s0002	Mp2g10320	no hits	Unknown protein
Mapoly0023s0004	Mp2g10340	AT3G12490.1	ATCYSB, ATCYS6, CYSB | cystatin B
Mapoly0023s0009	Mp2g10400	no hits	Unknown protein
Mapoly0023s0012	Mp2g10430	AT1G75040.1	PR5, PR-5 | pathogenesis-related gene 5
Mapoly0023s0113	-	AT4G20140.1	GSO1 | Leucine-rich repeat transmembrane protein kinase
Mapoly0023s0133	Mp2g11670	AT5G18170.1	GDH1 | glutamate dehydrogenase 1
Mapoly0023s0141	Mp2g11750	AT4G14280.1	ARM repeat superfamily protein
Mapoly0023s0166	Mp2g12010	no hits	Unknown protein
Mapoly0024s0001	Mp3g22220	no hits	Unknown protein
Mapoly0024s0025	Mp3g22470	AT2G46960.2	CYP709B1 | cytochrome P450, family 709, subfamily B, polypeptide 1
Mapoly0024s0054	Mp3g22770	no hits	Unknown protein
Mapoly0024s0073	Mp3g22960	no hits	Unknown protein
Mapoly0025s0007	Mp2g26780	AT1G49100.1	Leucine-rich repeat protein kinase family protein
Mapoly0025s0079	Mp2g25990	AT1G72000.1	Plant neutral invertase family protein
Mapoly0025s0132	Mp2g25460	no hits	Unknown protein
Mapoly0026s0026	Mp2g13450	no hits	Unknown protein
Mapoly0026s0048	Mp2g13240	no hits	Unknown protein
Mapoly0026s0051	Mp2g13210	AT1G22400.1	UGT85A1, ATUGT85A1 | UDP-Glycosyltransferase superfamily protein
Mapoly0026s0052	Mp2g13200	AT1G26360.1	ATMES13, MES13 | methyl esterase 13
Mapoly0026s0054	Mp2g13180	AT2G36750.1	UGT73C1 | UDP-glucosyl transferase 73C1
Mapoly0026s0063	Mp2g13090	AT4G01070.1	GT72B1, UGT72B1 | UDP-Glycosyltransferase superfamily protein
Mapoly0026s0065	Mp2g13070	AT2G37530.1	Unknown protein
Mapoly0026s0126	Mp2g12450	no hits	Unknown protein
Mapoly0027s0018	Mp5g06100	no hits	Unknown protein
Mapoly0027s0055	Mp5g05700	AT3G55550.1	Concanavalin A-like lectin protein kinase family protein
Mapoly0027s0060	Mp5g05650	AT4G29050.1	Concanavalin A-like lectin protein kinase family protein
Mapoly0027s0062	Mp5g05630	AT5G06740.1	Concanavalin A-like lectin protein kinase family protein
Mapoly0027s0063	Mp5g05620	AT3G55100.1	ABC-2 type transporter family protein
Mapoly0027s0064	Mp5g05610	AT4G29050.1	Concanavalin A-like lectin protein kinase family protein
Mapoly0027s0065	Mp5g05600	AT2G46760.1	D-arabinono-1,4-lactone oxidase family protein
Mapoly0027s0069	Mp5g05560	AT4G04450.1	WRKY42, AtWRKY42 | WRKY family transcription factor
Mapoly0027s0079	Mp5g05460	AT3G46550.1	SOS5 | Fasciclin-like arabinogalactan family protein
Mapoly0027s0086	Mp5g05400	no hits	Unknown protein
Mapoly0027s0092	Mp5g05340	no hits	Unknown protein
Mapoly0027s0099	Mp5g05270	AT2G33380.1	RD20, CLO-3 | Caleosin-related family protein
Mapoly0027s0139	Mp5g04880	AT2G39040.1	Peroxidase superfamily protein
Mapoly0028s0009	Mp2g01430	no hits	Unknown protein
Mapoly0028s0016	Mp2g01360	no hits	Unknown protein
Mapoly0028s0020	Mp2g01320	no hits	Unknown protein
Mapoly0028s0102	Mp2g00490	AT4G28490.1	RLK5, HAE | Leucine-rich receptor-like protein kinase family protein
Mapoly0029s0127	Mp1g01190	no hits	Unknown protein
Mapoly0029s0128	Mp1g01180	no hits	Unknown protein
Mapoly0029s0129	Mp1g01170	AT3G62580.1	Late embryogenesis abundant protein (LEA) family protein
Mapoly0030s0002	Mp8g16670	no hits	Unknown protein
Mapoly0030s0082	Mp8g17480	AT5G15720.1	GLIP7 | GDSL-motif lipase 7
Mapoly0030s0114	Mp8g17800	no hits	Unknown protein
Mapoly0030s0121	Mp8g17870	no hits	Unknown protein
Mapoly0030s0129	Mp8g17950	AT3G26180.2	CYP71B20 | cytochrome P450, family 71, subfamily B, polypeptide 20
Mapoly0030s0137	Mp8g18040	AT2G24820.1	TIC55-II | translocon at the inner envelope membrane of chloroplasts 55-II
Mapoly0030s0159	Mp8g18270	no hits	Unknown protein
Mapoly0031s0017	Mp2g03610	AT5G01750.2	Unknown protein
Mapoly0031s0022	Mp2g03660	AT5G01750.2	Unknown protein
Mapoly0031s0024	Mp2g03680	AT3G05950.1	RmlC-like cupins superfamily protein
Mapoly0031s0055	Mp2g03990	AT3G01420.1	ALPHA-DOX1, DOX1, DIOX1, PADOX-1 | Peroxidase superfamily protein
Mapoly0031s0071	Mp2g04150	AT2G37050.2	Leucine-rich repeat protein kinase family protein
Mapoly0031s0104	Mp2g04490	no hits	Unknown protein
Mapoly0031s0143	Mp2g04880	no hits	Unknown protein
Mapoly0031s0155	Mp2g05000	AT5G62670.1	AHA11, HA11 | H(+)-ATPase 11
Mapoly0032s0031	Mp5g13380	AT4G34310.1	alpha/beta-Hydrolases superfamily protein
Mapoly0032s0051	Mp5g13580	AT5G37600.1	ATGSR1, GLN1;1, GSR 1, ATGLN1;1 | glutamine synthase clone R1
Mapoly0032s0055	Mp5g13620	no hits	Unknown protein
Mapoly0032s0061	Mp5g13710	AT3G21770.1	Peroxidase superfamily protein
Mapoly0032s0062	Mp5g13720	no hits	Unknown protein
Mapoly0032s0067	Mp5g13770	AT3G48750.1	CDKA;1, CDC2AAT, CDK2, CDC2, CDC2A, CDKA1 | cell division control 2
Mapoly0032s0072	Mp5g13820	AT3G21770.1	Peroxidase superfamily protein
Mapoly0032s0091	Mp5g14010	no hits	Unknown protein
Mapoly0032s0136	Mp5g14430	no hits	Unknown protein
Mapoly0032s0137	Mp5g14440	no hits	Unknown protein
Mapoly0032s0154	Mp5g14620	no hits	Unknown protein
Mapoly0033s0096	-	no hits	Unknown protein
Mapoly0033s0100	Mp1g15610	AT2G38905.1	Low temperature and salt responsive protein family
Mapoly0034s0052	Mp6g04660	no hits	Unknown protein
Mapoly0034s0074	Mp6g04450	AT1G10800.1	Unknown protein
Mapoly0034s0105	Mp6g04130	AT1G24020.2	MLP423 | MLP-like protein 423
Mapoly0034s0122	Mp6g03960	AT2G35635.1	UBQ7, RUB2 | ubiquitin 7
Mapoly0034s0129	Mp6g03890	AT3G10080.1	RmlC-like cupins superfamily protein
Mapoly0034s0135	Mp6g03830	no hits	Unknown protein
Mapoly0034s0140	Mp6g03780	no hits	Unknown protein
Mapoly0035s0073	Mp6g02860	AT1G16300.1	GAPCP-2 | glyceraldehyde-3-phosphate dehydrogenase of plastid 2
Mapoly0035s0087	Mp6g03060	no hits	Unknown protein
Mapoly0035s0089	Mp6g03090	no hits	Unknown protein
Mapoly0035s0130	Mp6g03500	AT5G39580.2	Peroxidase superfamily protein
Mapoly0036s0003	Mp1g07560	no hits	Unknown protein
Mapoly0036s0008	Mp1g07620	AT2G32300.1	UCC1 | uclacyanin 1
Mapoly0036s0037	Mp1g07930	no hits	Unknown protein
Mapoly0036s0105	Mp1g08620	no hits	Unknown protein
Mapoly0036s0113	Mp1g08700	no hits	Unknown protein
Mapoly0036s0114	Mp1g08710	no hits	Unknown protein
Mapoly0036s0120	Mp1g08790	AT3G55550.1	Concanavalin A-like lectin protein kinase family protein
Mapoly0036s0152	Mp1g09120	no hits	Unknown protein
Mapoly0037s0035	Mp3g11620	no hits	Unknown protein
Mapoly0037s0038	Mp3g11590	no hits	Unknown protein
Mapoly0037s0061	Mp3g11360	AT1G29800.2	RING/FYVE/PHD-type zinc finger family protein
Mapoly0037s0063	Mp3g11340	no hits	Unknown protein
Mapoly0037s0075	Mp3g11220	no hits	Unknown protein
Mapoly0037s0077	Mp3g11200	no hits	Unknown protein
Mapoly0037s0078	Mp3g11190	no hits	Unknown protein
Mapoly0037s0092	Mp3g11040	no hits	Unknown protein
Mapoly0037s0129	Mp3g10670	no hits	Unknown protein
Mapoly0038s0004	-	no hits	Unknown protein
Mapoly0038s0022	Mp6g18130	AT5G60390.3	GTP binding Elongation factor Tu family protein
Mapoly0038s0055	Mp6g18450	no hits	Unknown protein
Mapoly0038s0075	Mp6g18650	AT5G19790.1	RAP2.11 | related to AP2 11
Mapoly0038s0079	Mp6g18690	no hits	Unknown protein
Mapoly0038s0112	Mp6g19030	no hits	Unknown protein
Mapoly0038s0113	Mp6g19040	no hits	Unknown protein
Mapoly0039s0005	Mp3g17910	no hits	Unknown protein
Mapoly0039s0030	Mp3g17660	AT4G04450.1	WRKY42, AtWRKY42 | WRKY family transcription factor
Mapoly0039s0045	Mp3g17490	AT5G20230.1	ATBCB, BCB, SAG14 | blue-copper-binding protein
Mapoly0039s0046	Mp3g17480	AT2G31050.1	Cupredoxin superfamily protein
Mapoly0039s0105	Mp3g16900	AT2G28780.1	Unknown protein
Mapoly0039s0113	Mp3g16820	AT1G05260.1	RCI3, RCI3A | Peroxidase superfamily protein
Mapoly0039s0115	Mp3g16800	AT1G05260.1	RCI3, RCI3A | Peroxidase superfamily protein
Mapoly0040s0054	Mp2g21600	AT4G01160.1	BTB/POZ/Kelch-associated protein
Mapoly0040s0056	Mp2g21580	AT2G04160.1	AIR3 | Subtilisin-like serine endopeptidase family protein
Mapoly0040s0058	Mp2g21560	no hits	Unknown protein
Mapoly0040s0059	Mp2g21550	AT2G04160.1	AIR3 | Subtilisin-like serine endopeptidase family protein
Mapoly0040s0071	Mp2g21430	AT3G28345.1	ABC transporter family protein
Mapoly0040s0108	Mp2g21040	AT2G18196.1	Heavy metal transport/detoxification superfamily protein
Mapoly0040s0115	Mp2g20970	no hits	Unknown protein
Mapoly0040s0116	Mp2g20960	AT1G69310.2	WRKY57, ATWRKY57 | WRKY DNA-binding protein 57
Mapoly0041s0024	Mp4g17420	no hits	Unknown protein
Mapoly0041s0025	Mp4g17430	AT2G33710.1	Integrase-type DNA-binding superfamily protein
Mapoly0041s0027	Mp4g17450	no hits	Unknown protein
Mapoly0041s0031	Mp4g17490	no hits	Unknown protein
Mapoly0041s0042	Mp4g17600	AT3G02430.1	Unknown protein
Mapoly0041s0043	Mp4g17610	AT1G69500.1	CYP704B1 | cytochrome P450, family 704, subfamily B, polypeptide 1
Mapoly0041s0044	Mp4g17620	AT3G02430.1	Unknown protein
Mapoly0041s0050	Mp4g17680	no hits	Unknown protein
Mapoly0041s0071	Mp4g17900	AT3G53950.1	glyoxal oxidase-related protein
Mapoly0042s0030	Mp2g14010	AT4G37390.1	YDK1, GH3.2, BRU6, GH3-2, AUR3 | Auxin-responsive GH3 family protein, MpGH3B
Mapoly0042s0070	Mp2g14430	no hits	Unknown protein
Mapoly0042s0078	Mp2g14560	AT1G10630.1	ATARFA1F, ARFA1F | ADP-ribosylation factor A1F
Mapoly0042s0095	Mp2g14720	AT4G16260.1	Glycosyl hydrolase superfamily protein
Mapoly0042s0099	Mp2g14760	no hits	Unknown protein
Mapoly0042s0102	Mp2g14800	no hits	Unknown protein
Mapoly0042s0111	Mp2g14890	AT3G60270.1	Cupredoxin superfamily protein
Mapoly0043s0022	-	no hits	Unknown protein
Mapoly0043s0071	Mp1g06790	no hits	Unknown protein
Mapoly0043s0086	Mp1g06950	no hits	Unknown protein
Mapoly0043s0103	Mp1g07100	no hits	Unknown protein
Mapoly0043s0145	Mp1g07530	AT3G15730.1	PLDALPHA1, PLD | phospholipase D alpha 1
Mapoly0044s0004	Mp4g04700	AT3G49960.1	Peroxidase superfamily protein
Mapoly0044s0030	Mp4g04430	AT3G12500.1	ATHCHIB, PR3, PR-3, CHI-B, B-CHI, HCHIB | basic chitinase
Mapoly0044s0043	Mp4g04300	no hits	Unknown protein
Mapoly0044s0044	Mp4g04290	no hits	Unknown protein
Mapoly0044s0049	Mp4g04240	AT2G01300.1	Unknown protein
Mapoly0044s0055	Mp4g04180	no hits	Unknown protein
Mapoly0044s0066	Mp4g04070	no hits	Unknown protein
Mapoly0044s0079	Mp4g03950	AT3G28340.1	GATL10 | galacturonosyltransferase-like 10
Mapoly0044s0092	Mp4g03820	no hits	Unknown protein
Mapoly0044s0093	Mp4g03810	no hits	Unknown protein
Mapoly0044s0107	Mp4g03670	no hits	Unknown protein
Mapoly0045s0008	Mp6g20560	no hits	Unknown protein
Mapoly0045s0020	Mp6g20440	AT4G12860.1	UNE14 | EF hand calcium-binding protein family
Mapoly0045s0021	Mp6g20430	AT5G44360.1	FAD-binding Berberine family protein
Mapoly0045s0072	Mp6g19910	no hits	Unknown protein
Mapoly0045s0089	Mp6g19740	AT5G36970.1	NHL25 | NDR1/HIN1-like 25
Mapoly0045s0127	Mp6g19360	AT5G60070.1	ankyrin repeat family protein
Mapoly0045s0138	Mp6g19250	no hits	Unknown protein
Mapoly0045s0145	Mp6g19180	AT5G44670.1	Unknown protein
Mapoly0045s0158	Mp6g19050	no hits	Unknown protein
Mapoly0046s0010	Mp7g01140	no hits	Unknown protein
Mapoly0046s0062	Mp7g00630	no hits	Unknown protein
Mapoly0046s0077	Mp7g00470	no hits	Unknown protein
Mapoly0046s0080	Mp7g00440	AT4G25780.1	CAP (Cysteine-rich secretory proteins, Antigen 5, and Pathogenesis-related 1 protein) superfamily protein
Mapoly0047s0002	Mp6g13510	AT5G14130.1	Peroxidase superfamily protein
Mapoly0047s0003	Mp6g13520	AT5G14130.1	Peroxidase superfamily protein
Mapoly0047s0006	Mp6g13540	AT5G14130.1	Peroxidase superfamily protein
Mapoly0047s0007	Mp6g13550	AT5G14130.1	Peroxidase superfamily protein
Mapoly0047s0013	Mp6g13620	AT5G14180.1	MPL1 | Myzus persicae-induced lipase 1
Mapoly0047s0035	Mp6g13830	no hits	Unknown protein
Mapoly0047s0051	Mpzg01320	AT2G28780.1	Unknown protein
Mapoly0047s0056	Mp6g14000	no hits	Unknown protein
Mapoly0047s0065	Mp6g14110	no hits	Unknown protein
Mapoly0047s0070	Mp6g14160	no hits	Unknown protein
Mapoly0047s0071	Mp6g14170	AT4G25150.1	HAD superfamily, subfamily IIIB acid phosphatase
Mapoly0047s0102	Mp6g14480	AT1G08080.1	ATACA7, ACA7 | alpha carbonic anhydrase 7
Mapoly0048s0019	Mp5g10530	no hits	Unknown protein
Mapoly0048s0035	Mp5g10360	no hits	Unknown protein
Mapoly0048s0061	Mp5g10110	AT5G15710.1	Galactose oxidase/kelch repeat superfamily protein
Mapoly0049s0009	Mp3g20240	AT1G60420.1	DC1 domain-containing protein
Mapoly0049s0065	Mp3g19690	no hits	Unknown protein
Mapoly0049s0074	Mp3g19600	no hits	Unknown protein
Mapoly0049s0086	Mp3g19480	no hits	Unknown protein
Mapoly0049s0110	Mp3g19240	AT3G50800.1	Unknown protein
Mapoly0049s0120	Mp3g19140	AT3G26770.1	NAD(P)-binding Rossmann-fold superfamily protein
Mapoly0050s0031	Mp3g12260	AT5G49610.1	F-box family protein
Mapoly0050s0033	Mp3g12280	AT2G37640.1	ATEXPA3, ATEXP3, ATHEXP ALPHA 1.9, EXP3 | Barwin-like endoglucanases superfamily protein
Mapoly0050s0041	Mp3g12370	AT3G62020.1	GLP10 | germin-like protein 10
Mapoly0050s0047	Mp3g12440	AT5G62670.1	AHA11, HA11 | H(+)-ATPase 11
Mapoly0050s0079	Mp3g12870	no hits	Unknown protein
Mapoly0050s0082	Mp3g12900	AT2G26690.1	Major facilitator superfamily protein
Mapoly0050s0107	Mp3g13150	AT4G02780.1	GA1, ABC33, ATCPS1, CPS, CPS1 | Terpenoid cyclases/Protein prenyltransferases superfamily protein
Mapoly0050s0113	Mp3g13210	no hits	Unknown protein
Mapoly0050s0116	Mp3g13240	no hits	Unknown protein
Mapoly0051s0031	Mp7g16930	no hits	Unknown protein
Mapoly0051s0040	Mp7g17020	AT2G40340.1	DREB2C, AtERF48 | Integrase-type DNA-binding superfamily protein
Mapoly0051s0049	Mp7g17120	no hits	Unknown protein
Mapoly0051s0052	Mp7g17150	no hits	Unknown protein
Mapoly0051s0093	Mp7g17550	no hits	Unknown protein
Mapoly0052s0024	Mp6g01800	no hits	Unknown protein
Mapoly0052s0049	Mp6g01550	AT2G01140.1	Aldolase superfamily protein
Mapoly0052s0122	Mp6g00780	AT1G12430.2	ARK3 | armadillo repeat kinesin 3
Mapoly0053s0005	Mp6g06900	no hits	Unknown protein
Mapoly0053s0038	Mp6g07240	no hits	Unknown protein
Mapoly0053s0048	Mp6g07340	AT3G48670.2	IDN2, RDM12 | XH/XS domain-containing protein
Mapoly0053s0059	Mp6g07450	no hits	Unknown protein
Mapoly0054s0031	Mp4g15660	no hits	Unknown protein
Mapoly0054s0042	Mp4g15770	no hits	Unknown protein
Mapoly0054s0062	Mp4g15970	AT3G62690.1	ATL5 | AtL5
Mapoly0054s0068	Mp4g16030	no hits	Unknown protein
Mapoly0054s0089	-	AT3G54140.1	ATPTR1, PTR1 | peptide transporter 1
Mapoly0054s0090	-	AT1G21780.2	BTB/POZ domain-containing protein
Mapoly0054s0114	Mp4g16490	AT5G46330.1	FLS2 | Leucine-rich receptor-like protein kinase family protein
Mapoly0054s0137	Mp4g16700	AT3G51670.1	SEC14 cytosolic factor family protein / phosphoglyceride transfer family protein
Mapoly0054s0138	Mp4g16710	no hits	Unknown protein
Mapoly0054s0139	Mp4g16720	AT1G30690.2	Sec14p-like phosphatidylinositol transfer family protein
Mapoly0055s0023	Mp2g20260	no hits	Unknown protein
Mapoly0055s0039	Mp2g20100	no hits	Unknown protein
Mapoly0055s0106	Mp2g19460	no hits	Unknown protein
Mapoly0056s0034	Mp6g15240	no hits	Unknown protein
Mapoly0056s0042	-	no hits	Unknown protein
Mapoly0056s0064	Mp6g15520	no hits	Unknown protein
Mapoly0056s0065	Mp6g15530	no hits	Unknown protein
Mapoly0056s0072	Mp6g15600	no hits	Unknown protein
Mapoly0056s0073	Mp6g15610	AT1G20450.1	LTI29, LTI45, ERD10 | Dehydrin family protein
Mapoly0057s0024	Mp7g06460	no hits	Unknown protein
Mapoly0057s0027	Mp7g06430	AT2G03210.1	FUT2, ATFUT2 | fucosyltransferase 2
Mapoly0057s0038	Mp7g06330	no hits	Unknown protein
Mapoly0057s0075	Mp7g05960	AT4G00820.1	iqd17 | IQ-domain 17
Mapoly0057s0077	Mp7g05940	AT1G05250.1	Peroxidase superfamily protein
Mapoly0057s0084	Mp7g05870	AT5G04630.1	CYP77A9 | cytochrome P450, family 77, subfamily A, polypeptide 9
Mapoly0057s0102	Mp7g05690	AT1G48130.1	ATPER1, PER1 | 1-cysteine peroxiredoxin 1
Mapoly0058s0056	Mp5g20760	no hits	Unknown protein
Mapoly0059s0001	Mp6g13480	AT3G46100.1	ATHRS1, HRS1 | Histidyl-tRNA synthetase 1
Mapoly0059s0073	Mp6g12740	no hits	Unknown protein
Mapoly0060s0019	Mp6g09000	AT5G04180.1	ATACA3, ACA3 | alpha carbonic anhydrase 3
Mapoly0060s0081	Mp6g08400	no hits	Unknown protein
Mapoly0060s0094	Mp6g08270	no hits	Unknown protein
Mapoly0060s0098	Mp6g08230	AT2G03200.1	Eukaryotic aspartyl protease family protein
Mapoly0061s0001	Mp1g25240	AT2G37360.1	ABC-2 type transporter family protein
Mapoly0061s0002	Mp1g25230	no hits	Unknown protein
Mapoly0061s0003	Mp1g25220	AT2G35980.1	YLS9, NHL10, ATNHL10 | Late embryogenesis abundant (LEA) hydroxyproline-rich glycoprotein family
Mapoly0061s0005	Mp1g25200	no hits	Unknown protein
Mapoly0061s0073	Mp1g24480	no hits	Unknown protein
Mapoly0061s0082	Mp1g24390	AT3G55500.1	ATEXPA16, EXP16, ATEXP16, ATHEXP ALPHA 1.7, EXPA16 | expansin A16
Mapoly0062s0012	Mp7g05130	AT5G64260.1	EXL2 | EXORDIUM like 2
Mapoly0062s0056	-	no hits	Unknown protein
Mapoly0062s0060	-	no hits	Unknown protein
Mapoly0062s0061	Mp7g04650	no hits	Unknown protein
Mapoly0062s0070	Mp7g04560	no hits	Unknown protein
Mapoly0063s0015	Mp8g09040	AT1G69500.1	CYP704B1 | cytochrome P450, family 704, subfamily B, polypeptide 1
Mapoly0063s0016	Mp8g09030	AT1G69500.1	CYP704B1 | cytochrome P450, family 704, subfamily B, polypeptide 1
Mapoly0063s0023	Mp8g08960	AT1G24020.2	MLP423 | MLP-like protein 423
Mapoly0063s0030	Mp8g08890	no hits	Unknown protein
Mapoly0063s0032	Mp8g08860	no hits	Unknown protein
Mapoly0063s0033	Mp8g08850	no hits	Unknown protein
Mapoly0063s0057	Mp8g08620	no hits	Unknown protein
Mapoly0063s0081	Mp8g08370	AT5G15710.1	Galactose oxidase/kelch repeat superfamily protein
Mapoly0064s0034	Mp8g01650	AT1G55020.1	LOX1, ATLOX1 | lipoxygenase 1
Mapoly0064s0059	Mp8g01390	AT1G24020.2	MLP423 | MLP-like protein 423
Mapoly0064s0061	Mp8g01370	no hits	Unknown protein
Mapoly0065s0009	Mp1g23680	AT2G25220.1	Protein kinase superfamily protein
Mapoly0065s0045	Mp1g23330	AT3G05890.1	RCI2B | Low temperature and salt responsive protein family
Mapoly0065s0056	Mp1g23220	no hits	Unknown protein
Mapoly0065s0079	Mp1g22970	AT1G05260.1	RCI3, RCI3A | Peroxidase superfamily protein
Mapoly0066s0023	Mp4g01200	AT5G13870.1	EXGT-A4, XTH5 | xyloglucan endotransglucosylase/hydrolase 5
Mapoly0066s0064	Mp4g00780	no hits	Unknown protein
Mapoly0066s0066	Mp4g00760	no hits	Unknown protein
Mapoly0066s0069	Mp4g00730	no hits	Unknown protein
Mapoly0066s0096	Mp4g00450	AT5G36110.1	CYP716A1 | cytochrome P450, family 716, subfamily A, polypeptide 1
Mapoly0067s0037	Mp7g19410	AT4G34310.1	alpha/beta-Hydrolases superfamily protein
Mapoly0067s0082	Mp7g18960	no hits	Unknown protein
Mapoly0068s0014	Mp7g08600	no hits	Unknown protein
Mapoly0069s0021	Mp2g23720	no hits	Unknown protein
Mapoly0069s0032	Mp2g23820	no hits	Unknown protein
Mapoly0069s0036	Mp2g23860	no hits	Unknown protein
Mapoly0069s0040	Mp2g23900	AT3G53160.1	UGT73C7 | UDP-glucosyl transferase 73C7
Mapoly0069s0043	Mp2g23940	no hits	Unknown protein
Mapoly0069s0085	Mp2g24360	AT5G55540.1	TRN1, LOP1 | tornado 1
Mapoly0069s0090	Mp2g24420	no hits	Unknown protein
Mapoly0070s0008	Mp4g14730	AT2G20630.1	PIA1 | PP2C induced by AVRRPM1
Mapoly0070s0023	Mp4g14580	AT5G15180.1	Peroxidase superfamily protein
Mapoly0070s0025	Mp4g14560	no hits	Unknown protein
Mapoly0070s0027	Mp4g14540	no hits	Unknown protein
Mapoly0070s0033	Mp4g14480	no hits	Unknown protein
Mapoly0070s0036	Mp4g14450	AT5G13930.1	CHS, TT4, ATCHS | Chalcone and stilbene synthase family protein
Mapoly0070s0041	Mp4g14400	AT3G44190.1	FAD/NAD(P)-binding oxidoreductase family protein
Mapoly0070s0060	Mp4g14220	AT5G13930.1	CHS, TT4, ATCHS | Chalcone and stilbene synthase family protein
Mapoly0070s0090	Mp4g13910	AT4G35350.2	XCP1 | xylem cysteine peptidase 1
Mapoly0071s0028	Mp5g15820	AT1G18210.2	Calcium-binding EF-hand family protein
Mapoly0071s0055	Mp5g15540	no hits	Unknown protein
Mapoly0071s0073	Mp5g15360	no hits	Unknown protein
Mapoly0071s0078	Mp5g15320	no hits	Unknown protein
Mapoly0071s0088	Mp5g15220	AT5G56300.1	GAMT2 | gibberellic acid methyltransferase 2
Mapoly0071s0112	Mp5g14990	no hits	Unknown protein
Mapoly0072s0002	Mp2g23300	AT3G50590.1	Transducin/WD40 repeat-like superfamily protein
Mapoly0072s0035	Mp2g22960	no hits	Unknown protein
Mapoly0072s0092	Mp2g22350	AT4G33150.2	lysine-ketoglutarate reductase/saccharopine dehydrogenase bifunctional enzyme
Mapoly0073s0001	-	no hits	Unknown protein
Mapoly0073s0003	Mp5g19410	AT3G21770.1	Peroxidase superfamily protein
Mapoly0073s0021	Mp5g19230	AT5G67270.1	ATEB1C, EB1C, ATEB1H1 | end binding protein 1C
Mapoly0073s0069	Mp5g18710	no hits	Unknown protein
Mapoly0073s0093	Mp5g18470	no hits	Unknown protein
Mapoly0074s0040	Mp7g03560	AT4G33150.2	lysine-ketoglutarate reductase/saccharopine dehydrogenase bifunctional enzyme
Mapoly0074s0091	Mp7g03050	AT5G36110.1	CYP716A1 | cytochrome P450, family 716, subfamily A, polypeptide 1
Mapoly0075s0004	Mp2g02440	AT3G03050.1	CSLD3, KJK, ATCSLD3 | cellulose synthase-like D3
Mapoly0075s0008	Mp2g02460	no hits	Unknown protein
Mapoly0075s0025	Mp2g02630	no hits	Unknown protein
Mapoly0075s0030	Mp2g02670	AT2G30870.1	ATGSTF10, ERD13, ATGSTF4, GSTF10 | glutathione S-transferase PHI 10
Mapoly0075s0090	Mp2g03290	no hits	Unknown protein
Mapoly0076s0046	Mp7g07480	no hits	Unknown protein
Mapoly0076s0059	Mp7g07350	no hits	Unknown protein
Mapoly0076s0068	Mp7g07260	no hits	Unknown protein
Mapoly0077s0015	Mp8g00600	no hits	Unknown protein
Mapoly0077s0022	Mp8g00500	AT3G52060.2	Core-2/I-branching beta-1,6-N-acetylglucosaminyltransferase family protein
Mapoly0077s0026	Mp8g00460	no hits	Unknown protein
Mapoly0077s0031	Mp8g00420	AT1G64780.1	ATAMT1;2, AMT1;2 | ammonium transporter 1;2
Mapoly0077s0032	Mp8g00410	no hits	Unknown protein
Mapoly0078s0026	Mp5g00240	no hits	Unknown protein
Mapoly0078s0033	Mp5g00330	AT2G30860.1	ATGSTF9, GLUTTR, ATGSTF7, GSTF9 | glutathione S-transferase PHI 9
Mapoly0078s0036	Mp5g00360	AT1G30450.2	CCC1, ATCCC1, HAP5 | cation-chloride co-transporter 1
Mapoly0078s0055	Mp5g00560	no hits	Unknown protein
Mapoly0079s0041	Mp8g15720	no hits	Unknown protein
Mapoly0079s0056	Mp8g15570	AT1G55020.1	LOX1, ATLOX1 | lipoxygenase 1
Mapoly0080s0015	Mp4g02840	AT5G64260.1	EXL2 | EXORDIUM like 2
Mapoly0080s0037	Mp4g02620	AT2G30130.1	ASL5, LBD12, PCK1 | Lateral organ boundaries (LOB) domain family protein
Mapoly0080s0061	Mp4g02370	AT2G38290.1	ATAMT2, AMT2;1, AMT2 | ammonium transporter 2
Mapoly0081s0001	Mp8g05000	no hits	Unknown protein
Mapoly0082s0020	Mp2g15240	no hits	Unknown protein
Mapoly0082s0026	Mp2g15280	no hits	Unknown protein
Mapoly0082s0029	Mp2g15310	no hits	Unknown protein
Mapoly0082s0034	Mp2g15360	no hits	Unknown protein
Mapoly0082s0044	Mp2g15460	AT4G37530.1	Peroxidase superfamily protein
Mapoly0082s0048	Mp2g15510	no hits	Unknown protein
Mapoly0083s0004	Mp8g13170	no hits	Unknown protein
Mapoly0083s0015	Mp8g13060	no hits	Unknown protein
Mapoly0083s0097	Mp8g12210	AT2G45570.1	CYP76C2 | cytochrome P450, family 76, subfamily C, polypeptide 2
Mapoly0084s0001	Mp5g17490	AT5G15180.1	Peroxidase superfamily protein
Mapoly0084s0010	Mp5g17580	AT2G45560.1	CYP76C1 | cytochrome P450, family 76, subfamily C, polypeptide 1
Mapoly0084s0011	Mp5g17590	AT1G05260.1	RCI3, RCI3A | Peroxidase superfamily protein
Mapoly0084s0012	Mp5g17600	AT1G05260.1	RCI3, RCI3A | Peroxidase superfamily protein
Mapoly0084s0086	Mp5g18380	no hits	Unknown protein
Mapoly0084s0087	Mp5g18390	no hits	Unknown protein
Mapoly0085s0002	Mp3g10250	no hits	Unknown protein
Mapoly0085s0003	Mp3g10240	AT5G25260.1	SPFH/Band 7/PHB domain-containing membrane-associated protein family
Mapoly0085s0004	Mp3g10230	AT5G25260.1	SPFH/Band 7/PHB domain-containing membrane-associated protein family
Mapoly0085s0007	Mp3g10200	no hits	Unknown protein
Mapoly0085s0009	Mp3g10180	no hits	Unknown protein
Mapoly0085s0011	Mp3g10160	AT5G02260.1	ATEXPA9, EXP9, ATEXP9, ATHEXP ALPHA 1.10, EXPA9 | expansin A9
Mapoly0085s0016	Mp3g10110	AT5G24180.1	Lipase class 3-related protein
Mapoly0085s0021	Mp3g10060	no hits	Unknown protein
Mapoly0085s0032	Mp3g09950	no hits	Unknown protein
Mapoly0085s0049	Mp3g09780	no hits	Unknown protein
Mapoly0085s0052	Mp3g09760	AT3G55500.1	ATEXPA16, EXP16, ATEXP16, ATHEXP ALPHA 1.7, EXPA16 | expansin A16
Mapoly0085s0095	Mp3g09320	AT1G19570.1	DHAR1, ATDHAR1, DHAR5 | dehydroascorbate reductase
Mapoly0085s0105	Mp3g09240	AT2G02020.1	Major facilitator superfamily protein
Mapoly0087s0016	Mp4g05750	AT2G36640.1	ATECP63, ECP63 | embryonic cell protein 63
Mapoly0087s0045	Mp4g05450	AT1G19530.1	Unknown protein
Mapoly0087s0046	Mp4g05440	AT1G05260.1	RCI3, RCI3A | Peroxidase superfamily protein
Mapoly0087s0070	Mp4g05190	no hits	Unknown protein
Mapoly0088s0006	Mp7g02810	AT3G07930.3	DNA glycosylase superfamily protein
Mapoly0088s0009	Mp7g02780	no hits	Unknown protein
Mapoly0088s0015	Mp7g02730	no hits	Unknown protein
Mapoly0088s0030	Mp7g02580	no hits	Unknown protein
Mapoly0088s0074	Mp7g02120	AT5G24680.1	Peptidase C78, ubiquitin fold modifier-specific peptidase 1/ 2
Mapoly0088s0084	Mp7g02020	no hits	Unknown protein
Mapoly0088s0085	Mp7g02010	no hits	Unknown protein
Mapoly0088s0086	Mp7g02000	no hits	Unknown protein
Mapoly0088s0087	Mp7g01990	no hits	Unknown protein
Mapoly0089s0017	Mp3g22000	AT1G05250.1	Peroxidase superfamily protein
Mapoly0089s0020	Mp3g21970	no hits	Unknown protein
Mapoly0089s0021	Mp3g21960	no hits	Unknown protein
Mapoly0089s0069	Mp3g21470	no hits	Unknown protein
Mapoly0090s0050	Mp4g21700	no hits	Unknown protein
Mapoly0090s0078	Mp4g21430	AT4G08850.2	Leucine-rich repeat receptor-like protein kinase family protein
Mapoly0091s0023	Mp6g21320	AT4G23430.2	NAD(P)-binding Rossmann-fold superfamily protein
Mapoly0091s0039	Mp6g21160	AT4G00820.1	iqd17 | IQ-domain 17
Mapoly0091s0041	Mp6g21140	AT5G51890.1	Peroxidase superfamily protein
Mapoly0091s0050	Mp6g21050	AT3G05950.1	RmlC-like cupins superfamily protein
Mapoly0091s0065	Mp6g20900	AT2G26420.1	PIP5K3 | 1-phosphatidylinositol-4-phosphate 5-kinase 3
Mapoly0092s0066	Mp5g12400	AT5G45370.2	nodulin MtN21 /EamA-like transporter family protein
Mapoly0092s0076	-	no hits	Unknown protein
Mapoly0093s0003	Mp5g10820	no hits	Unknown protein
Mapoly0093s0089	Mp5g11670	no hits	Unknown protein
Mapoly0094s0051	-	no hits	Unknown protein
Mapoly0095s0061	Mp5g08970	AT5G16920.1	Fasciclin-like arabinogalactan family protein
Mapoly0095s0069	Mp5g08890	no hits	Unknown protein
Mapoly0096s0003	Mp1g09980	AT1G68100.1	IAR1 | ZIP metal ion transporter family
Mapoly0096s0007	Mp1g09940	no hits	Unknown protein
Mapoly0096s0026	-	no hits	Unknown protein
Mapoly0096s0040	Mp1g09600	AT3G51160.1	MUR1, MUR_1, GMD2 | NAD(P)-binding Rossmann-fold superfamily protein
Mapoly0097s0030	Mp6g06140	AT2G46760.1	D-arabinono-1,4-lactone oxidase family protein
Mapoly0098s0019	Mp4g01810	no hits	Unknown protein
Mapoly0098s0028	Mp4g01720	AT4G04360.1	Unknown protein
Mapoly0098s0030	Mp4g01700	no hits	Unknown protein
Mapoly0099s0005	Mp7g01310	no hits	Unknown protein
Mapoly0099s0008	Mp7g01340	no hits	Unknown protein
Mapoly0099s0015	Mp7g01410	no hits	Unknown protein
Mapoly0099s0018	Mp7g01440	no hits	Unknown protein
Mapoly0099s0050	Mp7g01770	AT5G02620.1	ANK1, ATANK1 | ankyrin-like1
Mapoly0099s0052	Mp7g01790	no hits	Unknown protein
Mapoly0100s0004	Mp3g24910	AT4G10850.1	SWEET7, AtSWEET7 | Nodulin MtN3 family protein
Mapoly0100s0010	Mp3g24970	no hits	Unknown protein
Mapoly0100s0013	Mp3g25000	no hits	Unknown protein
Mapoly0101s0016	Mp4g20700	no hits	Unknown protein
Mapoly0103s0009	Mp1g00800	no hits	Unknown protein
Mapoly0103s0040	Mp1g00470	no hits	Unknown protein
Mapoly0104s0021	Mp6g00450	no hits	Unknown protein
Mapoly0106s0013	Mp5g21860	AT5G19330.1	ARIA | ARM repeat protein interacting with ABF2
Mapoly0106s0039	Mp5g21600	AT1G10130.1	ECA3, ATECA3 | endoplasmic reticulum-type calcium-transporting ATPase 3
Mapoly0107s0008	Mp1g28920	no hits	Unknown protein
Mapoly0109s0032	Mp2g16910	AT2G03220.1	FT1, ATFUT1, ATFT1, MUR2 | fucosyltransferase 1
Mapoly0110s0015	Mp8g13340	no hits	Unknown protein
Mapoly0110s0017	Mp8g13360	AT5G66460.1	MAN7, AtMAN7 | Glycosyl hydrolase superfamily protein
Mapoly0110s0020	Mp8g13390	AT5G19060.1	Unknown protein
Mapoly0110s0024	Mp8g13430	AT5G65710.1	HSL2 | HAESA-like 2
Mapoly0110s0025	Mp8g13440	AT5G19330.1	ARIA | ARM repeat protein interacting with ABF2
Mapoly0110s0037	Mp8g13510	no hits	Unknown protein
Mapoly0111s0058	Mp7g15610	AT1G61740.1	Sulfite exporter TauE/SafE family protein
Mapoly0113s0042	Mp1g02930	no hits	Unknown protein
Mapoly0113s0043	Mp1g02940	AT3G07480.1	2Fe-2S ferredoxin-like superfamily protein
Mapoly0114s0046	Mp4g06080	no hits	Unknown protein
Mapoly0114s0047	Mp4g06070	AT5G15710.1	Galactose oxidase/kelch repeat superfamily protein
Mapoly0115s0007	Mp4g07730	no hits	Unknown protein
Mapoly0115s0011	Mp4g07690	AT1G04760.1	ATVAMP726, VAMP726 | vesicle-associated membrane protein 726
Mapoly0116s0008	Mp4g20060	AT4G11290.1	Peroxidase superfamily protein
Mapoly0116s0021	Mp4g20190	no hits	Unknown protein
Mapoly0116s0023	Mp4g20210	AT2G01770.1	VIT1, ATVIT1 | vacuolar iron transporter 1
Mapoly0116s0024	Mp4g20220	no hits	Unknown protein
Mapoly0116s0035	Mp4g20340	no hits	Unknown protein
Mapoly0116s0050	Mp4g20490	no hits	Unknown protein
Mapoly0117s0013	Mp5g16930	AT1G22900.1	Disease resistance-responsive (dirigent-like protein) family protein
Mapoly0117s0020	Mp5g16860	AT4G14130.1	XTR7, XTH15 | xyloglucan endotransglucosylase/hydrolase 15
Mapoly0117s0039	Mp5g16670	AT1G11925.1	Stigma-specific Stig1 family protein
Mapoly0117s0043	Mp5g16630	AT1G11925.1	Stigma-specific Stig1 family protein
Mapoly0118s0015	Mp1g22730	AT5G02260.1	ATEXPA9, EXP9, ATEXP9, ATHEXP ALPHA 1.10, EXPA9 | expansin A9
Mapoly0118s0045	Mp1g22410	no hits	Unknown protein
Mapoly0118s0047	Mp1g22390	no hits	Unknown protein
Mapoly0118s0049	Mp1g22370	no hits	Unknown protein
Mapoly0119s0009	Mp4g14870	AT3G53040.1	late embryogenesis abundant protein, putative / LEA protein, putative
Mapoly0119s0010	Mp4g14880	AT3G53040.1	late embryogenesis abundant protein, putative / LEA protein, putative
Mapoly0119s0050	Mp4g15260	AT5G13750.1	ZIFL1 | zinc induced facilitator-like 1
Mapoly0119s0056	Mp4g15320	AT4G34310.1	alpha/beta-Hydrolases superfamily protein
Mapoly0120s0049	Mp4g07930	no hits	Unknown protein
Mapoly0121s0002	Mp3g24260	no hits	Unknown protein
Mapoly0121s0007	Mp3g24170	no hits	Unknown protein
Mapoly0121s0008	Mp3g24160	no hits	Unknown protein
Mapoly0121s0009	Mp3g24150	no hits	Unknown protein
Mapoly0121s0010	Mp3g24140	no hits	Unknown protein
Mapoly0121s0012	Mp3g24120	AT5G55540.1	TRN1, LOP1 | tornado 1
Mapoly0121s0040	Mp3g23830	AT5G42500.1	Disease resistance-responsive (dirigent-like protein) family protein
Mapoly0122s0015	Mp2g16490	AT1G53590.1	NTMC2TYPE6.1, NTMC2T6.1 | Calcium-dependent lipid-binding (CaLB domain) family protein
Mapoly0122s0041	Mp2g16230	no hits	Unknown protein
Mapoly0123s0010	Mp7g16280	no hits	Unknown protein
Mapoly0124s0033	-	no hits	Unknown protein
Mapoly0124s0056	Mp5g02670	AT3G26760.1	NAD(P)-binding Rossmann-fold superfamily protein
Mapoly0124s0061	Mp5g02620	no hits	Unknown protein
Mapoly0125s0008	Mp4g06630	no hits	Unknown protein
Mapoly0125s0015	Mp4g06700	no hits	Unknown protein
Mapoly0126s0008	Mp4g19860	no hits	Unknown protein
Mapoly0126s0035	Mp4g19590	no hits	Unknown protein
Mapoly0127s0021	-	no hits	Unknown protein
Mapoly0127s0032	Mp5g07520	no hits	Unknown protein
Mapoly0127s0033	Mp5g07510	no hits	Unknown protein
Mapoly0127s0053	Mp5g07330	no hits	Unknown protein
Mapoly0127s0054	Mp5g07320	AT4G35090.1	CAT2 | catalase 2
Mapoly0127s0055	Mp5g07310	no hits	Unknown protein
Mapoly0129s0043	Mp2g10200	AT5G36110.1	CYP716A1 | cytochrome P450, family 716, subfamily A, polypeptide 1
Mapoly0129s0052	Mp2g10280	AT4G12080.1	AHL1, ATAHL1 | AT-hook motif nuclear-localized protein 1
Mapoly0130s0027	Mp2g02200	no hits	Unknown protein
Mapoly0130s0028	Mp2g02210	AT3G17020.1	Adenine nucleotide alpha hydrolases-like superfamily protein
Mapoly0130s0040	Mp2g02330	AT2G25060.1	ENODL14, AtENODL14 | early nodulin-like protein 14
Mapoly0130s0043	Mp2g02360	no hits	Unknown protein
Mapoly0131s0018	Mp8g18860	AT2G40610.1	ATEXPA8, EXP8, ATEXP8, ATHEXP ALPHA 1.11, EXPA8 | expansin A8
Mapoly0132s0042	Mp4g09990	no hits	Unknown protein
Mapoly0132s0043	Mp4g10000	AT5G13870.1	EXGT-A4, XTH5 | xyloglucan endotransglucosylase/hydrolase 5
Mapoly0132s0057	Mp4g10140	no hits	Unknown protein
Mapoly0133s0034	Mp5g03530	no hits	Unknown protein
Mapoly0133s0038	Mp5g03490	no hits	Unknown protein
Mapoly0133s0053	Mp5g03340	AT4G19150.1	Ankyrin repeat family protein
Mapoly0133s0056	Mp5g03300	AT3G01190.1	Peroxidase superfamily protein
Mapoly0134s0008	Mp5g19500	no hits	Unknown protein
Mapoly0134s0042	Mpzg00240	AT4G39730.1	Lipase/lipooxygenase, PLAT/LH2 family protein
Mapoly0134s0045	Mpzg00270	AT4G39730.1	Lipase/lipooxygenase, PLAT/LH2 family protein
Mapoly0134s0047	Mpzg00290	AT4G39730.1	Lipase/lipooxygenase, PLAT/LH2 family protein
Mapoly0134s0051	Mp5g19830	AT5G04480.1	UDP-Glycosyltransferase superfamily protein
Mapoly0135s0044	Mp6g11920	AT5G49740.1	ATFRO7, FRO7 | ferric reduction oxidase 7
Mapoly0135s0053	Mp6g11800	AT3G16240.1	DELTA-TIP, TIP2;1, DELTA-TIP1, AQP1, ATTIP2;1 | delta tonoplast integral protein
Mapoly0135s0054	Mp6g11790	AT3G16240.1	DELTA-TIP, TIP2;1, DELTA-TIP1, AQP1, ATTIP2;1 | delta tonoplast integral protein
Mapoly0135s0055	Mp6g11780	AT3G16240.1	DELTA-TIP, TIP2;1, DELTA-TIP1, AQP1, ATTIP2;1 | delta tonoplast integral protein
Mapoly0136s0034	Mp5g06880	AT5G15180.1	Peroxidase superfamily protein
Mapoly0136s0035	Mp5g06870	AT4G11290.1	Peroxidase superfamily protein
Mapoly0137s0020	Mp2g18610	AT3G55500.1	ATEXPA16, EXP16, ATEXP16, ATHEXP ALPHA 1.7, EXPA16 | expansin A16
Mapoly0138s0009	Mp4g12710	no hits	Unknown protein
Mapoly0141s0008	Mp5g04000	AT1G05260.1	RCI3, RCI3A | Peroxidase superfamily protein
Mapoly0141s0009	Mp5g04010	AT1G05260.1	RCI3, RCI3A | Peroxidase superfamily protein
Mapoly0141s0026	Mp5g04190	AT5G18980.1	ARM repeat superfamily protein
Mapoly0141s0034	Mp5g04270	ATMG00665.1	NAD5B, NAD5.2, NAD5 | NADH dehydrogenase 5B
Mapoly0142s0013	Mp3g18820	no hits	Unknown protein
Mapoly0143s0008	Mp5g11800	no hits	Unknown protein
Mapoly0143s0038	Mp5g12090	AT1G01300.1	Eukaryotic aspartyl protease family protein
Mapoly0143s0040	Mp5g12110	AT5G15180.1	Peroxidase superfamily protein
Mapoly0145s0006	Mp6g17800	no hits	Unknown protein
Mapoly0145s0014	Mp6g17720	AT5G60390.3	GTP binding Elongation factor Tu family protein
Mapoly0145s0015	Mp6g17710	AT5G60390.3	GTP binding Elongation factor Tu family protein
Mapoly0147s0001	Mp5g02100	AT4G34310.1	alpha/beta-Hydrolases superfamily protein
Mapoly0147s0002	Mp5g02030	AT4G34310.1	alpha/beta-Hydrolases superfamily protein
Mapoly0147s0003	Mp5g02040	no hits	Unknown protein
Mapoly0147s0025	Mp5g02320	no hits	Unknown protein
Mapoly0147s0038	Mp5g02450	AT5G20230.1	ATBCB, BCB, SAG14 | blue-copper-binding protein
Mapoly0147s0040	Mp5g02470	no hits	Unknown protein
Mapoly0148s0002	Mp4g17180	no hits	Unknown protein
Mapoly0148s0022	Mp4g16980	no hits	Unknown protein
Mapoly0148s0023	-	no hits	Unknown protein
Mapoly0148s0039	Mp4g16810	no hits	Unknown protein
Mapoly0149s0007	Mp3g20420	AT3G63130.2	RANGAP1 | RAN GTPase activating protein 1
Mapoly0149s0013	Mp3g20480	no hits	Unknown protein
Mapoly0149s0037	Mp3g20710	no hits	Unknown protein
Mapoly0150s0008	Mp4g04830	no hits	Unknown protein
Mapoly0151s0025	Mp8g14810	AT5G46330.1	FLS2 | Leucine-rich receptor-like protein kinase family protein
Mapoly0152s0019	Mp6g09370	no hits	Unknown protein
Mapoly0152s0021	Mp6g09350	no hits	Unknown protein
Mapoly0154s0003	Mp8g16610	AT3G08550.1	ELD1, ABI8, KOB1 | elongation defective 1 protein / ELD1 protein
Mapoly0154s0009	Mp8g16550	no hits	Unknown protein
Mapoly0154s0037	Mp8g16270	no hits	Unknown protein
Mapoly0157s0012	Mp4g08670	no hits	Unknown protein
Mapoly0157s0029	Mp4g08490	AT1G47128.1	RD21, RD21A | Granulin repeat cysteine protease family protein
Mapoly0159s0004	Mp3g20750	no hits	Unknown protein
Mapoly0159s0010	-	no hits	Unknown protein
Mapoly0159s0030	Mp3g21010	AT5G07475.1	Cupredoxin superfamily protein
Mapoly0160s0009	Mp3g21140	AT3G26610.1	Pectin lyase-like superfamily protein
Mapoly0161s0036	Mp5g01680	AT2G39040.1	Peroxidase superfamily protein
Mapoly0161s0038	Mp5g01670	AT2G39040.1	Peroxidase superfamily protein
Mapoly0161s0039	-	AT2G39040.1	Peroxidase superfamily protein
Mapoly0163s0004	Mp6g00180	no hits	Unknown protein
Mapoly0163s0005	Mp6g00170	no hits	Unknown protein
Mapoly0163s0009	Mp6g00110	AT5G55830.1	Concanavalin A-like lectin protein kinase family protein
Mapoly0165s0026	Mp7g18660	AT2G22660.1	Unknown protein
Mapoly0168s0011	Mp2g25220	no hits	Unknown protein
Mapoly0169s0001	Mp4g19430	no hits	Unknown protein
Mapoly0169s0006	Mp4g19380	no hits	Unknown protein
Mapoly0169s0018	Mp4g19260	no hits	Unknown protein
Mapoly0170s0003	Mp6g16740	AT3G06380.1	ATTLP9, TLP9 | tubby-like protein 9
Mapoly0170s0016	Mp6g16610	AT5G38960.1	RmlC-like cupins superfamily protein
Mapoly0170s0027	Mp6g16510	no hits	Unknown protein
Mapoly0171s0013	Mp5g06700	no hits	Unknown protein
Mapoly0171s0020	Mp5g06630	no hits	Unknown protein
Mapoly0173s0020	Mp6g06750	AT5G16570.1	GLN1;4 | glutamine synthetase 1;4
Mapoly0173s0021	Mp6g06760	no hits	Unknown protein
Mapoly0175s0023	Mp5g01630	AT2G39040.1	Peroxidase superfamily protein
Mapoly0175s0024	Mp5g01640	AT2G39040.1	Peroxidase superfamily protein
Mapoly0175s0025	-	AT2G39040.1	Peroxidase superfamily protein
Mapoly0178s0003	Mp3g24510	AT4G24690.1	ubiquitin-associated (UBA)/TS-N domain-containing protein / octicosapeptide/Phox/Bemp1 (PB1) domain-containing protein
Mapoly0178s0007	Mp3g24470	AT1G69530.3	ATEXPA1, EXP1, AT-EXP1, ATEXP1, ATHEXP ALPHA 1.2, EXPA1 | expansin A1
Mapoly0178s0011	Mp3g24430	no hits	Unknown protein
Mapoly0178s0012	Mp3g24420	AT1G31810.1	AFH14 | Formin Homology 14
Mapoly0178s0025	Mp3g24300	AT2G38195.2	RING/U-box superfamily protein
Mapoly0180s0012	Mp2g01820	AT1G06330.1	Heavy metal transport/detoxification superfamily protein
Mapoly0180s0014	Mp2g01800	AT1G06330.1	Heavy metal transport/detoxification superfamily protein
Mapoly0180s0018	Mp2g01750	AT1G06330.1	Heavy metal transport/detoxification superfamily protein
Mapoly0180s0019	Mp2g01740	AT1G66240.1	ATX1, ATATX1 | homolog of anti-oxidant 1
Mapoly0180s0021	Mp2g01720	AT1G66240.1	ATX1, ATATX1 | homolog of anti-oxidant 1
Mapoly0180s0022	Mp2g01710	AT5G01750.2	Unknown protein
Mapoly0180s0023	Mp2g01690	AT4G11650.1	ATOSM34, OSM34 | osmotin 34
Mapoly0182s0018	Mp5g17310	no hits	Unknown protein
Mapoly0182s0023	Mp5g17260	AT2G39040.1	Peroxidase superfamily protein
Mapoly0182s0024	Mp5g17250	AT2G39040.1	Peroxidase superfamily protein
Mapoly0182s0025	Mp5g17240	AT4G16270.1	Peroxidase superfamily protein
Mapoly0184s0006	Mp6g17440	no hits	Unknown protein
Mapoly0184s0028	Mp6g17210	AT5G10800.1	RNA recognition motif (RRM)-containing protein
Mapoly0185s0003	Mp5g16160	no hits	Unknown protein
Mapoly0185s0028	Mp5g16390	AT1G01300.1	Eukaryotic aspartyl protease family protein
Mapoly0185s0030	Mp5g16410	AT1G01300.1	Eukaryotic aspartyl protease family protein
Mapoly0186s0011	Mp8g04600	no hits	Unknown protein
Mapoly0187s0014	Mp8g15270	no hits	Unknown protein
Mapoly0189s0022	Mp5g06310	AT1G05260.1	RCI3, RCI3A | Peroxidase superfamily protein
Mapoly0190s0001	Mp5g20050	no hits	Unknown protein
Mapoly0193s0003	Mp5g00960	AT3G62020.2	GLP10 | germin-like protein 10
Mapoly0193s0005	Mp5g00940	AT3G62020.1	GLP10 | germin-like protein 10
Mapoly0195s0008	Mp2g20600	AT5G43360.1	PHT3, ATPT4, PHT1;3 | phosphate transporter 1;3
Mapoly0196s0002	-	no hits	Unknown protein
Mapoly0196s0005	-	no hits	Unknown protein
Mapoly0196s0008	Mpzg00570	AT5G24090.1	ATCHIA, CHIA | chitinase A
Mapoly0196s0010	Mp5g17150	AT3G21770.1	Peroxidase superfamily protein
Mapoly0196s0011	Mp5g17140	AT5G05340.1	Peroxidase superfamily protein
Mapoly0196s0013	Mp5g17110	AT4G11290.1	Peroxidase superfamily protein
Mapoly0196s0014	Mp5g17100	no hits	Unknown protein
Mapoly0197s0001	Mp5g01070	AT3G62020.2	GLP10 | germin-like protein 10
Mapoly0197s0002	Mp5g01080	AT3G62020.2	GLP10 | germin-like protein 10
Mapoly0197s0016	Mp5g01220	AT2G01830.1	WOL, CRE1, WOL1, AHK4, ATCRE1 | CHASE domain containing histidine kinase protein
Mapoly0198s0010	-	no hits	Unknown protein
Mapoly0200s0004	Mp8g04280	no hits	Unknown protein
Mapoly0202s0001	Mp4g16530	no hits	Unknown protein
Mapoly0203s0005	Mp3g10420	AT5G13870.1	EXGT-A4, XTH5 | xyloglucan endotransglucosylase/hydrolase 5
Mapoly0203s0010	Mp3g10370	AT4G37460.1	SRFR1 | Tetratricopeptide repeat (TPR)-like superfamily protein
Mapoly0203s0015	Mp3g10320	AT5G20230.1	ATBCB, BCB, SAG14 | blue-copper-binding protein
Mapoly0204s0004	Mp8g09440	AT2G02040.1	ATPTR2-B, NTR1, PTR2-B, PTR2, ATPTR2 | peptide transporter 2
Mapoly0211s0009	Mp2g03380	AT5G01750.2	Unknown protein
Mapoly0211s0011	Mp2g03360	AT3G11740.1	Unknown protein
Mapoly0212s0008	Mp3g03180	no hits	Unknown protein
Mapoly0212s0009	Mp3g03170	no hits	Unknown protein
Mapoly0212s0010	Mp3g03160	AT1G09910.1	Rhamnogalacturonate lyase family protein
Mapoly0218s0006	Mp7g05380	no hits	Unknown protein
Mapoly0220s0002	Mp5g21450	no hits	Unknown protein
Mapoly0223s0004	Mp6g11750	AT3G16240.1	DELTA-TIP, TIP2;1, DELTA-TIP1, AQP1, ATTIP2;1 | delta tonoplast integral protein
Mapoly0223s0005	Mp6g11740	AT3G16240.1	DELTA-TIP, TIP2;1, DELTA-TIP1, AQP1, ATTIP2;1 | delta tonoplast integral protein
Mapoly0223s0006	Mp6g11730	AT3G16240.1	DELTA-TIP, TIP2;1, DELTA-TIP1, AQP1, ATTIP2;1 | delta tonoplast integral protein
Mapoly0224s0012	Mp3g24680	AT2G47140.1	NAD(P)-binding Rossmann-fold superfamily protein
Mapoly0246s0001	Mp2g24490	no hits	Unknown protein
Mapoly0246s0006	Mp2g24530	AT5G15180.1	Peroxidase superfamily protein
Mapoly0251s0002	Mp7g02930	no hits	Unknown protein
Mapoly0252s0005	Mp3g02960	AT5G20130.1	Unknown protein
Mapoly0266s0001	Mp5g20020	no hits	Unknown protein
Mapoly0268s0001	Mp3g21420	AT5G21105.1	Plant L-ascorbate oxidase
Mapoly0274s0001	Mp5g12200	AT1G54790.3	GDSL-like Lipase/Acylhydrolase superfamily protein
Mapoly0274s0003	Mp5g12180	AT3G02430.1	Unknown protein
Mapoly0274s0004	Mp5g12170	AT4G24310.1	Unknown protein
Mapoly0274s0006	Mp5g12150	AT1G55610.2	BRL1 | BRI1 like
Mapoly0278s0002	Mp3g12590	AT5G01750.2	Unknown protein
Mapoly0304s0003	Mp4g19460	no hits	Unknown protein
Mapoly0306s0001	Mp3g18450	AT5G41040.1	HXXXD-type acyl-transferase family protein
Mapoly0307s0001	Mp7g03030	AT2G18660.1	PNP-A | plant natriuretic peptide A
Mapoly0329s0001	Mp1g22360	no hits	Unknown protein
Mapoly0332s0001	Mp5g07230	AT5G15180.1	Peroxidase superfamily protein
Mapoly0345s0001	Mp5g13680	AT3G53950.1	glyoxal oxidase-related protein
Mapoly0346s0001	Mp5g02070	AT5G05340.1	Peroxidase superfamily protein
Mapoly0346s0002	Mp5g02080	AT4G34310.1	alpha/beta-Hydrolases superfamily protein
Mapoly0391s0001	Mp6g17910	no hits	Unknown protein
Mapoly0410s0003	-	AT3G01190.1	Peroxidase superfamily protein
Mapoly0411s0001	Mp2g01560	no hits	Unknown protein
Mapoly0420s0001	Mp2g16000	AT1G55020.1	LOX1, ATLOX1 | lipoxygenase 1
Mapoly0538s0001	Mp3g11080	AT1G10130.1	ECA3, ATECA3 | endoplasmic reticulum-type calcium-transporting ATPase 3
Mapoly0595s0001	Mp6g19020	no hits	Unknown protein
Mapoly0596s0001	Mp2g18150	AT2G45570.1	CYP76C2 | cytochrome P450, family 76, subfamily C, polypeptide 2
Mapoly0621s0001	-	no hits	Unknown protein
Mapoly0632s0001	Mp2g23330	no hits	Unknown protein
Mapoly0648s0001	-	no hits	Unknown protein
Mapoly0654s0001	-	no hits	Unknown protein
Mapoly0739s0001	-	no hits	Unknown protein
Mapoly0825s0001	Mp4g19090	no hits	Unknown protein
Mapoly0897s0001	Mp1g22720	AT2G39700.1	ATEXPA4, ATEXP4, ATHEXP ALPHA 1.6, EXPA4 | expansin A4
Mapoly0970s0001	Mp1g22420	no hits	Unknown protein
Mapoly0992s0001	Mp5g04290	AT2G39040.1	Peroxidase superfamily protein
Mapoly0994s0001	Mp6g17940	no hits	Unknown protein
Mapoly1037s0001	Mp4g07810	AT5G44700.1	EDA23, GSO2 | Leucine-rich repeat transmembrane protein kinase
Mapoly1268s0001	Mp5g00990	AT3G62020.2	GLP10 | germin-like protein 10
Mapoly1594s0001	Mp4g07080	AT5G46330.1	FLS2 | Leucine-rich receptor-like protein kinase family protein
Mapoly1623s0001	Mp5g01660	AT2G39040.1	Peroxidase superfamily protein
Mapoly1647s0001	-	AT5G44800.1	CHR4, PKR1 | chromatin remodeling 4
Mapoly1662s0001	-	no hits	Unknown protein
Mapoly1788s0001	Mp5g07260	AT5G25910.1	AtRLP52, RLP52 | receptor like protein 52
Mapoly2340s0001	-	no hits	Unknown protein
Mapoly2349s0001	Mp5g01000	AT3G62020.1	GLP10 | germin-like protein 10
Mapoly2364s0001	Mp3g09230	AT4G27220.1	NB-ARC domain-containing disease resistance protein
Mapoly2546s0001	Mp8g04220	AT4G34310.1	alpha/beta-Hydrolases superfamily protein
Mapoly2548s0001	Mp4g08470	no hits	Unknown protein
Mapoly2834s0001	-	no hits	Unknown protein
Mapoly3272s0001	Mp3g09200	AT4G33300.2	ADR1-L1 | ADR1-like 1
Mapoly3313s0001	Mp5g21460	no hits	Unknown protein
Mapoly3714s0002	-	no hits	Unknown protein
Mapoly3724s0001	Mpzg00150	no hits	Unknown protein
Mapoly3951s0001	Mp7g07970	no hits	Unknown protein
Mapoly4156s0001	Mp3g09190	no hits	Unknown protein
Mapoly4169s0001	-	AT2G47120.1	NAD(P)-binding Rossmann-fold superfamily protein
Mapoly4405s0001	Mp8g04970	no hits	Unknown protein

## Sheet: Supporting Information Table S3
Table S3. Primers used in this study
Experiment	Gene	Primer sequence (5' to 3')
Cloning of genes	MpGCAM1 cds	ATGCAACCTTTGCCCACT
		ACT GAT CAATTTGGACAGGA
Quantitative RT-PCR	MpRRA	TCCCTGAAGGAAGTTCCAGTC
		CTTCACGTCCGCTAGTTGCAC
	MpGCAM1	TCATCGAACACAATGGCACAGG
		GCTTCCATGTTTGATGTCGGGA
	MpCKX2	CCGTGGATTTTGGCCACATC
		TCACATTGGAGCTCGAGGC
	MpEF1a	AAGCCGTCGAAAAGAAGGAG
		TTCAGGATCGTCCGTTATCC
	MpIPT1	CGGCGTCTTCATCTGAGAAG
		TAATAATCTCGCCGCCCAAG
	MpIPT2	GCGGAGAATTCGAATTCGTC
		ATGATCTCGCCATTCAAGCG
	Mp4g22840	TGTGGGAATCGCTAACGGCA
		TTCTCGGATCCGATGTCTCG
	Mp8g18730	AAGACTACGTCGCTTGGAGG
		CTGTAGTTTCCATCCGGCAG
	Mp4g16300	GTCTTGGGCTCTGAATTCGT
		GGAGCGTAGCACAGCTTGAT
	Mp3g24720	TAGGACGCATTCAGGCTCCG
		GCTGTCAATGAGCTCTTCGT
	Mp6g08310	TGAGAAGTTCGATGGCGTCT
		CGAATCCGATCTGCATCGAG
